# Supplementary material for: 4-[2-(4-Chloro­phen­yl)hydrazinyl­idene]-3-methyl-5-oxo-4,5-dihydro-1H-pyrazole-1-carbothio­amide
Source: Acta Crystallogr Sect E Struct Rep Online. 2011 Sep 30;67(Pt 10):o2740. doi: 10.1107/S1600536811038463 (PMC3201496; doi:10.1107/S1600536811038463)
Supplement: Supplementary file 2 [file e-67-o2740-Isup2.hkl]

# 
# h,k,l, Fc-squared, Fo-squared, sigma(Fo-squared) and status flag 
# 
data_I
_shelx_title ' mo_bk109_0m in C2/c   (RT)' 
_shelx_refln_list_code          4 
_shelx_F_calc_maximum      357.13 
_exptl_crystal_F_000      1216.00 
_reflns_d_resolution_high  0.7091 
 
loop_ 
 _symmetry_equiv_pos_as_xyz 
 'x, y, z' 
 '-x, y, -z+1/2' 
 'x+1/2, y+1/2, z' 
 '-x+1/2, y+1/2, -z+1/2' 
 '-x, -y, -z' 
 'x, -y, z-1/2' 
 '-x+1/2, -y+1/2, -z' 
 'x+1/2, -y+1/2, z-1/2' 
 
_cell_length_a    25.0899 
_cell_length_b    11.6075 
_cell_length_c     9.0806 
_cell_angle_alpha  90.000 
_cell_angle_beta   99.516 
_cell_angle_gamma  90.000 
 
_shelx_F_squared_multiplier     1.000 
 
loop_ 
 _refln_index_h 
 _refln_index_k 
 _refln_index_l 
 _refln_F_squared_calc 
 _refln_F_squared_meas 
 _refln_F_squared_sigma 
 _refln_observed_status 
   2   0   0    13528.56    13064.88    329.66 o 
   4   0   0      195.84      112.62      9.83 o 
   6   0   0     8995.24     8877.36    111.53 o 
   8   0   0    20035.00    18506.15    189.89 o 
  10   0   0     4173.92     3947.70     45.04 o 
  12   0   0     1438.77     1407.64     18.20 o 
  14   0   0     9650.71     9395.87    128.58 o 
  16   0   0     2586.44     2483.94     32.91 o 
  18   0   0     3586.83     3537.28     54.43 o 
  20   0   0      131.02      111.88      7.75 o 
  22   0   0      811.48      804.80     20.55 o 
  24   0   0      177.76      161.99     12.62 o 
  26   0   0      213.65      213.88     10.97 o 
  28   0   0        0.01       -2.03      7.05 o 
  30   0   0        0.19        2.97      6.78 o 
  32   0   0       16.36       32.52     12.00 o 
  34   0   0        3.20        3.42      6.29 o 
   1   1   0      462.97      449.84     10.18 o 
   3   1   0     1846.65     1774.13     27.94 o 
   5   1   0    25047.72    24191.03    249.15 o 
   7   1   0        0.84        0.85      0.85 o 
   9   1   0      106.33       60.86      1.57 o 
  11   1   0      277.39      250.01      3.18 o 
  13   1   0     1985.62     2224.35     18.95 o 
  15   1   0     6657.50     6478.25     55.16 o 
  17   1   0      396.07      414.59      5.45 o 
  19   1   0      559.89      608.24      9.66 o 
  21   1   0       16.67       15.24      2.23 o 
  23   1   0       71.70       66.51      4.54 o 
  25   1   0      114.57      104.22      5.72 o 
  27   1   0       10.68       12.88      3.74 o 
  29   1   0       52.25       53.76      5.67 o 
  31   1   0       16.00       12.33      4.35 o 
  33   1   0        5.70        6.12      4.47 o 
   0   2   0    10231.32    11307.97    202.24 o 
   2   2   0       41.92       32.43      2.44 o 
   4   2   0       61.39       67.37      1.61 o 
   6   2   0      800.67      759.35      7.06 o 
   8   2   0      784.39      759.42     13.21 o 
  10   2   0        2.01        4.31      1.05 o 
  12   2   0        7.84        7.65      0.85 o 
  14   2   0     1050.71      939.34      9.26 o 
  16   2   0      489.91      477.73      5.34 o 
  18   2   0     1549.70     1580.50     18.15 o 
  20   2   0     1412.74     1427.25     19.15 o 
  22   2   0        0.91       -1.95      1.95 o 
  24   2   0        6.96        8.58      2.68 o 
  26   2   0       67.26       60.04      4.91 o 
  28   2   0        4.08        0.44      3.53 o 
  30   2   0      414.01      432.13     11.61 o 
  32   2   0       55.04       63.26      5.84 o 
  34   2   0       40.69       38.68      5.94 o 
   1   3   0     8738.81     8571.23     98.66 o 
   3   3   0     4462.56     4722.00     49.76 o 
   5   3   0      126.80      135.27      3.74 o 
   7   3   0     2278.29     2349.70     20.41 o 
   9   3   0      764.07      788.61      7.63 o 
  11   3   0     1232.79     1229.67     12.17 o 
  13   3   0        1.93        8.08      1.31 o 
  15   3   0       30.69       61.85      2.14 o 
  17   3   0     2648.45     2754.43     37.34 o 
  19   3   0      308.17      346.87      6.43 o 
  21   3   0      192.81      214.03      6.85 o 
  23   3   0       57.61       46.87      3.96 o 
  25   3   0     1167.40     1274.68     20.90 o 
  27   3   0        0.60       -1.93      2.97 o 
  29   3   0        9.80        0.42      4.38 o 
  31   3   0      207.42      219.13     10.68 o 
  33   3   0       97.32       94.60      8.09 o 
   0   4   0    32991.39    20853.80    376.77 o 
   2   4   0      418.96      351.65      6.18 o 
   4   4   0     6579.72     6611.14     69.59 o 
   6   4   0     3454.34     3658.00     36.50 o 
   8   4   0     2488.39     2693.67     22.42 o 
  10   4   0     1699.83     1797.78     16.28 o 
  12   4   0     3471.23     3889.08     32.10 o 
  14   4   0     3460.37     3359.89     29.64 o 
  16   4   0      258.03      246.98      4.73 o 
  18   4   0      835.18      817.07     10.30 o 
  20   4   0      264.71      304.37      6.97 o 
  22   4   0     1505.38     1564.76     24.29 o 
  24   4   0      139.09      146.39      6.65 o 
  26   4   0       38.79       32.29      3.87 o 
  28   4   0       22.93       22.71      3.81 o 
  30   4   0        2.33       -0.05      4.47 o 
  32   4   0        3.29        2.73      4.89 o 
   1   5   0     5782.23     5706.66     52.76 o 
   3   5   0      869.86     1107.36     19.67 o 
   5   5   0      672.81      588.18      9.74 o 
   7   5   0     2059.44     2306.14     23.63 o 
   9   5   0      341.58      338.17      5.67 o 
  11   5   0       86.92       92.38      3.32 o 
  13   5   0       47.99       37.87      1.46 o 
  15   5   0      490.38      495.87      6.50 o 
  17   5   0        1.35       -0.19      1.50 o 
  19   5   0      252.63      240.05      5.09 o 
  21   5   0      246.10      274.69      6.91 o 
  23   5   0        9.04        9.91      3.00 o 
  25   5   0      106.07      111.48      6.99 o 
  27   5   0       16.32        8.76      4.12 o 
  29   5   0        0.64       -3.23      3.23 o 
  31   5   0        0.02       -3.36      3.36 o 
  33   5   0        0.72        3.29      4.89 o 
   0   6   0     9665.51     9865.58    146.89 o 
   2   6   0     6118.03     6258.99     66.74 o 
   4   6   0     7391.18     7476.23     79.30 o 
   6   6   0     1335.51     1200.74     12.62 o 
   8   6   0     8398.31     8649.70     74.13 o 
  10   6   0      928.13      831.62      8.77 o 
  12   6   0      344.39      407.49      5.29 o 
  14   6   0      891.93      857.71      9.84 o 
  16   6   0     2558.77     2601.76     27.37 o 
  18   6   0     3537.28     3637.94     37.47 o 
  20   6   0      189.88      172.52      4.83 o 
  22   6   0      873.49      940.38     14.81 o 
  24   6   0      471.36      503.85     11.44 o 
  26   6   0        1.88        9.96      3.40 o 
  28   6   0        6.99        5.94      3.59 o 
  30   6   0       18.90       15.80      3.97 o 
  32   6   0        2.16        9.06      3.98 o 
   1   7   0     1616.32     1691.91     18.60 o 
   3   7   0      817.42      614.58     12.76 o 
   5   7   0      797.11      769.37      9.05 o 
   7   7   0      657.52      596.83      6.92 o 
   9   7   0        2.70        1.10      0.96 o 
  11   7   0        0.00       -0.97      0.97 o 
  13   7   0       20.30       28.72      2.26 o 
  15   7   0      111.26      112.10      3.64 o 
  17   7   0      311.16      312.67      6.62 o 
  19   7   0      800.21      843.95     12.48 o 
  21   7   0       63.27       55.49      3.88 o 
  23   7   0      646.16      649.73     16.03 o 
  25   7   0      594.21      607.94     15.79 o 
  27   7   0       75.55       66.28      6.29 o 
  29   7   0       14.60        6.25      4.50 o 
  31   7   0        1.50        1.37      4.62 o 
   0   8   0     4410.89     4613.82     55.50 o 
   2   8   0     2850.95     2662.95     26.46 o 
   4   8   0      536.63      497.82      7.39 o 
   6   8   0     1184.79     1168.99     13.85 o 
   8   8   0      408.61      381.42      5.54 o 
  10   8   0      233.67      227.97      3.92 o 
  12   8   0     1578.51     1637.98     15.38 o 
  14   8   0        1.44        0.97      1.75 o 
  16   8   0      750.41      778.38     11.72 o 
  18   8   0       73.49       65.36      3.64 o 
  20   8   0      243.28      276.01      6.76 o 
  22   8   0      123.54      122.47      5.56 o 
  24   8   0      153.03      183.47      9.02 o 
  26   8   0        4.30        3.28      4.48 o 
  28   8   0      189.62      200.70     14.56 o 
  30   8   0        0.02       -5.18      5.18 o 
   1   9   0     1277.22     1239.85     13.29 o 
   3   9   0      315.95      305.74      5.26 o 
   5   9   0      840.18      761.00      9.19 o 
   7   9   0      573.61      570.93      7.55 o 
   9   9   0     1971.28     1921.78     19.02 o 
  11   9   0      171.63      170.46      3.92 o 
  13   9   0       38.53       35.47      2.10 o 
  15   9   0     1285.03     1283.18     17.22 o 
  17   9   0      337.80      324.89      7.38 o 
  19   9   0        0.04       -2.30      2.30 o 
  21   9   0      150.50      144.32      5.83 o 
  23   9   0       58.34       50.81      5.65 o 
  25   9   0       37.00       29.26      6.28 o 
  27   9   0       51.72       53.50      7.77 o 
  29   9   0       31.89       45.27      7.46 o 
   0  10   0     5777.90     5878.03     78.93 o 
   2  10   0      653.64      608.65      8.34 o 
   4  10   0      156.75      154.89      4.11 o 
   6  10   0        0.46       -1.35      1.35 o 
   8  10   0       18.96       17.41      2.25 o 
  10  10   0       65.08       61.81      3.04 o 
  12  10   0      922.10      872.06     11.14 o 
  14  10   0        4.62        0.99      2.90 o 
  16  10   0      350.10      335.29     10.83 o 
  18  10   0      406.45      439.16      9.81 o 
  20  10   0      117.67       96.22      5.32 o 
  22  10   0       94.04       92.65      6.14 o 
  24  10   0        2.24       -3.41      4.87 o 
  26  10   0       31.52       25.84      6.59 o 
   1  11   0       57.90       49.56      3.62 o 
   3  11   0     2793.02     2535.84     24.94 o 
   5  11   0        0.32        0.05      1.68 o 
   7  11   0      144.02      129.20      3.98 o 
   9  11   0      116.20      108.58      4.12 o 
  11  11   0       90.14       71.57      3.42 o 
  13  11   0       16.21       25.90      3.44 o 
  15  11   0      202.30      181.71      7.78 o 
  17  11   0      332.24      367.25     10.79 o 
  19  11   0       28.23       37.04      4.06 o 
  21  11   0       47.62       47.97      5.09 o 
  23  11   0       17.70       14.34      4.99 o 
  25  11   0        6.87        7.98      8.01 o 
   0  12   0      163.69      140.43      6.68 o 
   2  12   0     2073.47     2008.77     23.58 o 
   4  12   0      144.42      155.46      5.01 o 
   6  12   0      562.57      562.97      9.36 o 
   8  12   0       86.72       92.73      4.15 o 
  10  12   0      299.65      309.29      6.81 o 
  12  12   0      553.44      622.74     10.55 o 
  14  12   0      129.66      113.92      6.85 o 
  16  12   0      199.51      235.06      9.16 o 
  18  12   0        6.08        7.95      3.93 o 
  20  12   0      273.64      308.66      8.95 o 
  22  12   0        2.42        5.02      3.47 o 
   1  13   0        5.18        0.05      2.05 o 
   3  13   0       15.28       18.39      2.97 o 
   5  13   0       35.56       36.65      3.28 o 
   7  13   0        0.07        1.04      2.25 o 
   9  13   0       16.50       13.42      2.59 o 
  11  13   0        0.99        0.07      3.13 o 
  13  13   0       81.03       78.85      6.99 o 
  15  13   0       48.26       57.25      6.51 o 
  17  13   0        0.79        0.49      4.24 o 
  19  13   0       24.89       22.81      5.54 o 
  21  13   0        2.30        4.02      7.91 o 
   0  14   0       13.27       10.94      3.54 o 
   2  14   0       50.35       41.16      3.34 o 
   4  14   0        0.08        2.79      2.40 o 
   6  14   0      576.79      590.85      9.85 o 
   8  14   0       74.92       79.97      4.19 o 
  10  14   0      160.97      163.80      5.37 o 
  12  14   0      109.52      126.64      8.69 o 
  14  14   0        7.15        3.57      4.58 o 
  16  14   0       65.73       77.91      7.69 o 
  18  14   0       18.68       18.31      5.43 o 
   1  15   0       31.36       34.42      4.16 o 
   3  15   0       89.97       76.72      4.33 o 
   5  15   0       30.27       22.22      3.16 o 
   7  15   0      137.70      155.10      6.52 o 
   9  15   0       14.81       18.07      3.03 o 
  11  15   0       50.16       50.34      5.65 o 
  13  15   0        5.48       -1.19      4.04 o 
   0  16   0       52.20       66.84      7.73 o 
   2  16   0      221.24      262.11      7.15 o 
   4  16   0       76.77       98.26      5.05 o 
   6  16   0       90.90      101.56      5.06 o 
 -35   1   1       10.74       14.14      4.95 o 
 -33   1   1        6.92        4.91      4.40 o 
 -31   1   1       48.82       45.30      5.24 o 
 -29   1   1        0.20       -1.14      3.47 o 
 -27   1   1       13.03        4.73      3.38 o 
 -25   1   1       83.12       69.78      4.87 o 
 -23   1   1      384.23      395.72      9.55 o 
 -21   1   1      178.00      163.48      4.96 o 
 -19   1   1      219.76      264.35      5.88 o 
 -17   1   1      601.98      552.65      7.00 o 
 -15   1   1     1325.64     1304.94     13.91 o 
 -13   1   1      127.72      150.50      3.32 o 
 -11   1   1     1418.08     1270.62     12.20 o 
  -9   1   1       57.47       69.30      3.00 o 
  -7   1   1   127540.46   115306.02   2980.89 o 
  -5   1   1     7101.51     7515.52     63.39 o 
  -3   1   1       71.60       68.75      1.99 o 
  -1   1   1     2694.39     2991.38     44.01 o 
   1   1   1    51834.30    51597.79   1720.66 o 
   3   1   1    19645.32    19425.22    310.60 o 
   5   1   1      982.11      901.26      8.74 o 
   7   1   1    12232.43    11756.95    109.41 o 
   9   1   1        0.39        3.18      1.03 o 
  11   1   1    11683.52    11605.90     97.68 o 
  13   1   1     3372.21     3760.84     34.64 o 
  15   1   1      243.76      177.95      4.65 o 
  17   1   1       41.96       54.31      2.63 o 
  19   1   1      105.18      120.38      5.59 o 
  21   1   1      283.65      285.17      6.37 o 
  23   1   1      144.61      148.31      7.29 o 
  25   1   1      532.64      551.99     12.20 o 
  27   1   1        0.60        3.91      3.66 o 
  29   1   1      335.74      372.35     10.74 o 
  31   1   1       38.22       46.43      5.39 o 
  33   1   1       49.47       58.47      8.33 o 
 -34   2   1       33.80       30.62      5.12 o 
 -32   2   1      120.07      121.36      7.27 o 
 -30   2   1        0.15       -1.44      4.73 o 
 -28   2   1        8.63        5.88      3.60 o 
 -26   2   1        4.70       -2.63      3.17 o 
 -24   2   1      383.42      372.95      7.82 o 
 -22   2   1       77.16       80.46      3.90 o 
 -20   2   1      143.75      176.39      5.31 o 
 -18   2   1     3047.24     3107.60     33.58 o 
 -16   2   1      294.19      282.17      4.51 o 
 -14   2   1     8080.92     8051.68     72.33 o 
 -12   2   1       69.13       86.30      3.17 o 
 -10   2   1    10032.14     9800.83     93.41 o 
  -8   2   1      381.18      461.72      4.83 o 
  -6   2   1     5993.49     5789.87     51.82 o 
  -4   2   1    26470.36    27673.85    275.50 o 
  -2   2   1    12478.34    13409.63    186.82 o 
   0   2   1      269.33      300.04      4.07 o 
   2   2   1     2296.81     2324.39     34.17 o 
   4   2   1    19748.77    19862.38    178.16 o 
   6   2   1      203.55      177.69      5.68 o 
   8   2   1    29151.00    28766.47    297.25 o 
  10   2   1      315.87      314.16      4.17 o 
  12   2   1     6756.16     6595.41     64.00 o 
  14   2   1     1484.88     1533.97     15.17 o 
  16   2   1      780.56      707.42      8.06 o 
  18   2   1      282.14      258.27      7.75 o 
  20   2   1      145.84      128.36      7.00 o 
  22   2   1      110.74       91.79      4.16 o 
  24   2   1       25.59       27.87      4.21 o 
  26   2   1      312.15      334.33     13.17 o 
  28   2   1      274.18      295.77      9.57 o 
  30   2   1      272.69      302.11      9.96 o 
  32   2   1       71.86       60.90      5.94 o 
  34   2   1       50.82       56.55      6.05 o 
 -33   3   1       72.08       66.19      7.10 o 
 -31   3   1       20.87       15.26      5.61 o 
 -29   3   1      327.34      332.39     12.01 o 
 -27   3   1      176.26      180.52      6.92 o 
 -25   3   1       54.33       49.63      4.13 o 
 -23   3   1        5.70        3.27      2.92 o 
 -21   3   1       19.21       23.04      3.06 o 
 -19   3   1      136.05      117.34      4.44 o 
 -15   3   1      946.53      939.39     12.64 o 
 -13   3   1       55.82       43.96      1.67 o 
 -11   3   1     2311.14     2244.97     21.12 o 
  -9   3   1     1175.54     1119.62     10.36 o 
  -7   3   1     4107.86     4037.04     36.58 o 
  -5   3   1     2527.39     2459.84     22.81 o 
  -3   3   1      397.20      449.13     11.38 o 
  -1   3   1     5702.17     5734.56     80.71 o 
   1   3   1      596.97      620.42     15.51 o 
   3   3   1     2854.05     2915.39     27.05 o 
   5   3   1    10906.26    11048.18     93.21 o 
   7   3   1      800.59      887.55     11.47 o 
   9   3   1     3056.18     2837.27     26.42 o 
  11   3   1      233.27      197.00      3.16 o 
  13   3   1     1166.01     1135.44     11.62 o 
  15   3   1      170.50      160.80      5.27 o 
  17   3   1       77.33       90.17      3.50 o 
  19   3   1       17.16       17.57      3.24 o 
  21   3   1      196.60      199.37      6.05 o 
  23   3   1     1738.23     1793.58     30.09 o 
  25   3   1        7.78        4.22      3.12 o 
  27   3   1      240.52      224.37      7.65 o 
  29   3   1       62.79       64.85      6.69 o 
  31   3   1       11.08        4.04      4.85 o 
  33   3   1       22.69       16.20      5.75 o 
 -34   4   1       16.10       15.07      5.48 o 
 -32   4   1        9.13        4.18      4.77 o 
 -30   4   1        1.00       -1.26      3.14 o 
 -28   4   1      238.45      281.44      8.69 o 
 -26   4   1      146.21      168.76      9.15 o 
 -24   4   1       77.78       80.27      4.81 o 
 -22   4   1      931.62      977.36     16.81 o 
 -20   4   1     1296.66     1313.43     16.50 o 
 -18   4   1      961.49      978.82     11.79 o 
 -16   4   1       22.66       23.06      1.78 o 
 -14   4   1     1161.45     1147.83     11.13 o 
 -12   4   1     6507.45     6209.26     50.46 o 
 -10   4   1     3793.77     3631.03     29.98 o 
  -8   4   1     1209.43     1149.55     10.79 o 
  -6   4   1     6329.43     6171.00     56.02 o 
  -4   4   1      348.57      284.53     11.80 o 
  -2   4   1     1740.13     1530.70     51.46 o 
   0   4   1     9260.26     9373.59     98.98 o 
   2   4   1     1037.51     1040.44     13.43 o 
   4   4   1     5320.23     4706.64     46.27 o 
   6   4   1    10480.09    10689.46    102.47 o 
   8   4   1      471.55      408.39      5.46 o 
  10   4   1      365.82      503.38      8.71 o 
  12   4   1     4322.98     4599.18     42.43 o 
  14   4   1     3947.81     4133.69     38.46 o 
  16   4   1     1679.80     1698.73     18.47 o 
  18   4   1       46.54       53.59      4.53 o 
  20   4   1      404.28      444.59      8.69 o 
  22   4   1      574.79      568.46     11.78 o 
  24   4   1       42.32       44.33      4.10 o 
  26   4   1       54.46       55.58      4.57 o 
  28   4   1       44.99       38.75      4.27 o 
  30   4   1       29.88       27.71      7.00 o 
  32   4   1       19.20       12.75      5.60 o 
 -33   5   1        1.81        3.78      4.90 o 
 -31   5   1       17.05        7.47      3.81 o 
 -29   5   1       33.54       29.93      4.16 o 
 -27   5   1       21.31       25.80      3.86 o 
 -25   5   1      403.01      436.62     10.47 o 
 -23   5   1       61.13       57.28      4.44 o 
 -21   5   1       13.44       18.00      2.67 o 
 -19   5   1        0.16       -1.53      1.53 o 
 -17   5   1      619.54      625.16      8.51 o 
 -15   5   1      618.73      635.78      7.64 o 
 -13   5   1      713.85      741.15      7.41 o 
 -11   5   1    13532.81    14190.05    113.74 o 
  -9   5   1       14.59       19.67      1.40 o 
  -7   5   1     2618.31     2437.65     26.93 o 
  -5   5   1     2853.93     3195.86     36.86 o 
  -3   5   1      210.53      182.39      3.67 o 
  -1   5   1      541.82      667.77      7.08 o 
   1   5   1      692.66      809.44      8.81 o 
   3   5   1      128.62       66.55      2.24 o 
   5   5   1    20175.88    21308.02    339.34 o 
   7   5   1    10967.41    10923.92     98.72 o 
   9   5   1       61.90       74.67      2.39 o 
  11   5   1     8226.83     8305.55     75.35 o 
  13   5   1      138.92      158.47      3.27 o 
  15   5   1     1726.48     1659.49     18.18 o 
  17   5   1      897.37      911.92     12.40 o 
  19   5   1      486.56      472.43      7.45 o 
  21   5   1      136.77      147.66      7.38 o 
  23   5   1        0.01        0.41      2.79 o 
  25   5   1       12.19       12.17      5.58 o 
  27   5   1       74.82       67.53      5.00 o 
  29   5   1      255.12      269.59      8.89 o 
  31   5   1       23.53       17.14      3.99 o 
 -32   6   1       13.28        9.04      5.90 o 
 -30   6   1       42.07       45.29      6.60 o 
 -28   6   1        9.97        7.56      6.38 o 
 -26   6   1      517.04      563.23     12.47 o 
 -24   6   1      203.81      248.47      8.21 o 
 -22   6   1      111.12      110.35      5.52 o 
 -20   6   1      158.72      169.87      4.61 o 
 -18   6   1       28.94       18.48      2.82 o 
 -16   6   1      461.10      472.69      7.07 o 
 -14   6   1     1590.16     1578.15     16.22 o 
 -12   6   1       75.15       61.47      2.06 o 
 -10   6   1      261.56      190.97      3.29 o 
  -8   6   1     2701.50     2776.19     26.56 o 
  -6   6   1     1220.47     1416.46     15.62 o 
  -4   6   1      810.42      953.15     12.16 o 
  -2   6   1      385.44      394.16      5.38 o 
   0   6   1       69.99      115.58      2.50 o 
   2   6   1     4339.44     4467.61     44.71 o 
   4   6   1     1149.96     1062.33     13.16 o 
   6   6   1      268.66      167.15      4.01 o 
   8   6   1     3389.00     3232.66     28.94 o 
  10   6   1     1401.18     1471.11     15.13 o 
  12   6   1      104.76       93.90      2.96 o 
  14   6   1      513.88      522.53      8.26 o 
  16   6   1      513.69      485.88      7.26 o 
  18   6   1     1476.17     1491.87     17.23 o 
  20   6   1     1587.77     1592.08     18.44 o 
  22   6   1      169.81      176.04      6.02 o 
  24   6   1      155.50      149.30     10.06 o 
  26   6   1       82.79       96.49      5.67 o 
  28   6   1       65.85       83.67      6.31 o 
  30   6   1       29.77       41.88      4.69 o 
 -31   7   1       62.42       54.45      7.29 o 
 -29   7   1       49.63       47.91      7.00 o 
 -27   7   1       45.43       52.02      7.06 o 
 -25   7   1       24.69       23.30      5.55 o 
 -23   7   1      124.13      121.07     11.82 o 
 -21   7   1       85.06       92.15      6.45 o 
 -19   7   1      422.49      421.64      7.87 o 
 -17   7   1       10.68        9.54      3.02 o 
 -15   7   1       34.23       41.15      2.70 o 
 -13   7   1      255.99      221.01      3.64 o 
 -11   7   1      355.39      321.98      4.70 o 
  -9   7   1     1137.72     1095.34     11.21 o 
  -7   7   1       91.03      138.81      3.04 o 
  -5   7   1      153.98      181.06      3.66 o 
  -3   7   1     1120.39     1037.56     12.36 o 
  -1   7   1     1354.12     1171.16     11.40 o 
   1   7   1     2673.66     2791.57     27.18 o 
   3   7   1      112.10       66.10      2.54 o 
   5   7   1     4819.04     4548.42     49.69 o 
   7   7   1       35.98       41.67      1.82 o 
   9   7   1     2004.96     1882.99     17.95 o 
  11   7   1     2168.10     2230.90     23.08 o 
  13   7   1     2961.42     3022.21     31.51 o 
  15   7   1      627.45      616.80      9.66 o 
  17   7   1       21.51       22.24      2.64 o 
  19   7   1      221.97      228.14      6.02 o 
  21   7   1      476.26      490.71     10.08 o 
  23   7   1        1.64        2.65      3.32 o 
  25   7   1       26.81       22.89      5.05 o 
  27   7   1      192.01      234.07     17.98 o 
  29   7   1        0.35       -0.26      4.30 o 
 -30   8   1        9.89       -0.64      7.22 o 
 -28   8   1       12.87        3.21      5.46 o 
 -26   8   1        1.91       -1.03      4.91 o 
 -24   8   1      256.39      287.00     17.43 o 
 -22   8   1      737.83      727.70     12.85 o 
 -20   8   1      246.07      256.05      7.09 o 
 -18   8   1      258.42      267.62      6.37 o 
 -16   8   1      168.52      166.37      5.95 o 
 -14   8   1     1017.90     1063.82     12.21 o 
 -12   8   1       48.95       60.13      2.24 o 
 -10   8   1      205.99      207.11      3.91 o 
  -8   8   1      108.63      108.61      3.42 o 
  -6   8   1       32.49       34.35      2.38 o 
  -4   8   1      234.16      229.06      6.12 o 
  -2   8   1      495.79      464.85     10.08 o 
   0   8   1        0.19       -1.03      1.03 o 
   2   8   1      148.11      153.97      4.49 o 
   4   8   1      234.75      200.31      4.70 o 
   6   8   1        3.69        4.70      1.11 o 
   8   8   1     1362.85     1413.77     15.29 o 
  10   8   1       56.92       74.16      2.63 o 
  12   8   1     1907.48     1882.55     19.48 o 
  14   8   1     1020.98     1040.70     14.27 o 
  16   8   1     1606.89     1584.78     20.30 o 
  18   8   1       53.08       47.49      3.40 o 
  20   8   1       65.30       48.99      3.55 o 
  22   8   1       10.22        6.48      3.46 o 
  24   8   1      106.35      103.41      7.22 o 
  26   8   1      355.96      356.09     12.35 o 
  28   8   1       18.15       19.28      5.30 o 
 -29   9   1        7.18        3.67      6.93 o 
 -27   9   1        3.11       -2.44      7.86 o 
 -25   9   1        3.26        5.42      5.20 o 
 -23   9   1       14.86       15.79      5.51 o 
 -21   9   1        1.57        0.87      2.73 o 
 -19   9   1      369.27      388.19      8.89 o 
 -17   9   1     1294.18     1291.79     19.21 o 
 -15   9   1        7.77        3.97      2.48 o 
 -13   9   1        2.47       -0.71      1.45 o 
 -11   9   1      304.33      280.39      5.34 o 
  -9   9   1     2993.59     2882.66     30.87 o 
  -7   9   1     3250.81     3316.56     35.20 o 
  -5   9   1        0.75        3.12      1.75 o 
  -3   9   1        0.01       -1.40      1.40 o 
  -1   9   1      217.38      246.81      4.75 o 
   1   9   1     2472.68     2371.47     22.81 o 
   3   9   1     2872.87     2832.58     26.72 o 
   5   9   1     2641.04     2476.27     23.73 o 
   7   9   1        1.83       -0.32      1.55 o 
   9   9   1        6.98        3.99      1.71 o 
  11   9   1     3592.90     3580.49     35.07 o 
  13   9   1      124.76      124.92      6.44 o 
  15   9   1       39.33       37.30      3.19 o 
  17   9   1      175.92      168.36      5.47 o 
  19   9   1       16.01       15.75      2.87 o 
  21   9   1       17.42       16.74      2.97 o 
  23   9   1       76.70       88.05      5.96 o 
  25   9   1       15.39       21.94      5.47 o 
  27   9   1       67.43       59.36      7.82 o 
 -26  10   1       13.68       14.21      8.79 o 
 -24  10   1       15.42       12.09      7.78 o 
 -22  10   1      140.89      156.90      6.43 o 
 -20  10   1      411.87      428.33      9.90 o 
 -18  10   1      106.64      105.78      5.32 o 
 -16  10   1      685.94      751.49     13.29 o 
 -14  10   1       26.28       14.39      3.56 o 
 -12  10   1     1275.58     1260.97     14.66 o 
 -10  10   1        5.85        3.42      1.82 o 
  -8  10   1       52.63       55.35      3.47 o 
  -6  10   1      121.29      106.79      7.62 o 
  -4  10   1     6990.49     6626.75     62.78 o 
  -2  10   1     6435.54     6126.92     58.25 o 
   0  10   1       25.67       26.95      2.82 o 
   2  10   1        1.73        0.66      1.95 o 
   4  10   1      137.67      106.84      3.53 o 
   6  10   1     2542.23     2503.81     24.32 o 
   8  10   1      364.25      270.69      6.34 o 
  10  10   1      954.62      984.31     12.15 o 
  12  10   1      115.98      105.87      3.59 o 
  14  10   1     1038.06     1040.61     15.28 o 
  16  10   1       81.95       99.72      4.67 o 
  18  10   1        9.48        6.57      2.73 o 
  20  10   1       58.96       69.90      4.71 o 
  22  10   1        1.08       -2.88      2.88 o 
  24  10   1       76.45       78.21      8.46 o 
  26  10   1       10.25       17.48      6.22 o 
 -25  11   1        0.14       -4.19      5.23 o 
 -23  11   1       37.12       38.10      3.97 o 
 -21  11   1        0.14        0.54      2.79 o 
 -19  11   1      165.89      150.35      6.36 o 
 -17  11   1       20.66       24.61      4.27 o 
 -15  11   1        0.00        1.21      3.37 o 
 -13  11   1        1.93       -2.95      2.95 o 
 -11  11   1       21.96       15.38      2.58 o 
  -9  11   1      575.07      565.97      8.25 o 
  -7  11   1      851.54      793.89      9.77 o 
  -5  11   1       78.13       80.82      3.46 o 
  -3  11   1       65.66       57.52      3.24 o 
  -1  11   1      236.13      230.80      5.62 o 
   1  11   1      286.63      256.99      5.98 o 
   3  11   1       74.65       84.67      3.86 o 
   5  11   1      550.40      548.73      8.93 o 
   7  11   1       68.06       38.78      2.88 o 
   9  11   1      145.96      161.35      4.62 o 
  11  11   1      155.71      171.92      4.84 o 
  13  11   1      699.75      661.67     13.76 o 
  15  11   1       12.85        5.73      3.64 o 
  17  11   1        5.12       -0.41      2.74 o 
  19  11   1       88.32       85.12      5.22 o 
  21  11   1       25.08       23.33      4.35 o 
  23  11   1        8.70        2.57      4.46 o 
  25  11   1        3.62       -5.11      5.11 o 
 -24  12   1        9.33       -2.28     10.90 o 
 -22  12   1        0.89        0.64      3.11 o 
 -20  12   1       22.08       22.61      3.62 o 
 -18  12   1        7.00        0.59      3.30 o 
 -16  12   1       92.58       86.42      5.55 o 
 -14  12   1       43.68       48.74      4.18 o 
 -12  12   1       13.20        8.61      2.69 o 
 -10  12   1       23.95       20.26      2.31 o 
  -8  12   1        9.16        5.75      1.96 o 
  -6  12   1       40.56       41.61      2.69 o 
  -4  12   1      647.35      600.29      8.85 o 
  -2  12   1      370.29      341.27      6.76 o 
   0  12   1       35.00       37.20      2.90 o 
   2  12   1       17.37        8.26      2.33 o 
   4  12   1        0.21       -0.78      1.90 o 
   6  12   1        8.95        2.05      2.12 o 
   8  12   1       51.60       32.54      2.87 o 
  10  12   1      342.94      329.84      6.99 o 
  12  12   1       97.32       84.93      4.97 o 
  14  12   1       61.30       43.59      5.76 o 
  16  12   1        3.58       -0.96      4.04 o 
  18  12   1        8.92       11.56      4.63 o 
  20  12   1        6.69        2.94      3.65 o 
  22  12   1        0.04       -0.79      3.61 o 
 -21  13   1        1.31       -3.35      3.55 o 
 -19  13   1        8.81       16.20      4.10 o 
 -17  13   1      240.55      279.44      8.53 o 
 -15  13   1       15.98       14.73      3.55 o 
 -13  13   1       94.74      102.42      5.56 o 
 -11  13   1       38.32       34.09      2.95 o 
  -9  13   1      363.28      398.27      7.16 o 
  -7  13   1       18.50       24.02      2.84 o 
  -5  13   1       72.67       68.69      3.68 o 
  -3  13   1       17.68       20.10      2.59 o 
  -1  13   1       92.17      102.94      4.61 o 
   1  13   1      360.78      378.25      7.82 o 
   3  13   1       11.91       18.23      2.73 o 
   5  13   1      816.00      835.66     12.53 o 
   7  13   1        0.68        0.08      2.22 o 
   9  13   1      303.83      315.32      9.28 o 
  11  13   1      258.63      283.54      8.44 o 
  13  13   1      116.53       99.72      7.70 o 
  15  13   1       69.03       93.38      7.71 o 
  17  13   1       33.31       20.44      5.16 o 
  19  13   1       42.42       58.33      6.74 o 
 -18  14   1        7.71        1.74      4.20 o 
 -16  14   1       11.78        4.13      3.98 o 
 -14  14   1       16.12       16.39      4.50 o 
 -12  14   1      169.15      181.05      8.41 o 
 -10  14   1       60.37       67.16      3.95 o 
  -8  14   1       34.96       39.28      3.32 o 
  -6  14   1      133.90      119.58      4.86 o 
  -4  14   1       73.47       60.01      3.69 o 
  -2  14   1       74.45       63.40      3.85 o 
   0  14   1       62.47       67.52      3.88 o 
   2  14   1       15.01       10.10      2.68 o 
   4  14   1       51.83       56.32      3.91 o 
   6  14   1      443.58      472.20      9.23 o 
   8  14   1       42.08       51.58      3.93 o 
  10  14   1       29.80       30.13      3.97 o 
  12  14   1       16.86       12.61      4.72 o 
  14  14   1       92.75      105.50      8.29 o 
  16  14   1        2.55       -1.07      4.29 o 
 -13  15   1       76.84       76.58      6.71 o 
 -11  15   1        8.08       11.28      4.36 o 
  -9  15   1       10.30        8.19      2.74 o 
  -7  15   1       55.17       58.32      3.93 o 
  -5  15   1      218.77      255.71      6.60 o 
  -3  15   1       12.19       19.32      2.99 o 
  -1  15   1      507.40      546.83      9.74 o 
   1  15   1       31.22       35.23      6.89 o 
   3  15   1        6.99        1.34      2.60 o 
   5  15   1       10.86       18.52      3.19 o 
   7  15   1       14.48        8.45      2.96 o 
   9  15   1        0.66       -2.93      2.93 o 
  11  15   1       76.71       66.79      7.24 o 
  13  15   1        2.86       -4.50      4.50 o 
  -6  16   1       25.82       42.90      3.91 o 
  -4  16   1      183.41      208.54      6.60 o 
  -2  16   1       98.57      105.16      5.14 o 
   0  16   1       60.85       73.15      4.55 o 
   2  16   1      270.03      275.13      7.25 o 
   4  16   1       73.75      110.16      5.24 o 
   6  16   1       34.67       30.21      3.56 o 
 -34   0   2        0.11        0.71      7.57 o 
 -32   0   2        3.94        6.44      6.02 o 
 -30   0   2       52.97       39.30      6.95 o 
 -28   0   2       70.49       90.84      8.05 o 
 -26   0   2       58.69       55.10      6.55 o 
 -24   0   2      755.72      797.33     28.61 o 
 -22   0   2      720.32      741.42     19.51 o 
 -20   0   2     1206.21     1309.84     28.88 o 
 -18   0   2      247.08      242.33      9.42 o 
 -16   0   2     1693.95     1439.32     19.91 o 
 -14   0   2      492.75      410.70     14.33 o 
 -12   0   2      106.66      117.34      2.89 o 
 -10   0   2      144.83       85.44      4.24 o 
  -8   0   2    32436.99    33257.94    375.00 o 
  -4   0   2    17852.71    18591.96    210.05 o 
  -2   0   2      388.19      539.43      8.56 o 
   0   0   2     3085.70     3909.58     45.19 o 
   2   0   2     9792.67    10101.36    128.09 o 
   4   0   2     1115.82     1038.48     30.05 o 
   6   0   2    11408.27    11674.90    197.97 o 
   8   0   2     6494.16     6361.18     72.47 o 
  10   0   2       94.44      102.64      3.80 o 
  12   0   2     2997.48     2755.23     29.55 o 
  14   0   2      513.52      448.33      6.30 o 
  16   0   2      430.84      414.54      7.09 o 
  18   0   2     2094.37     2103.93     41.37 o 
  20   0   2      350.69      317.90     16.27 o 
  22   0   2      827.08      865.71     28.37 o 
  24   0   2      232.06      231.69     13.72 o 
  26   0   2       12.20       10.25      7.42 o 
  28   0   2        0.76       -3.83      5.54 o 
  30   0   2       36.49       27.98      6.96 o 
  32   0   2        0.12       -1.77      6.14 o 
 -35   1   2        2.81        1.38      4.49 o 
 -33   1   2        7.74        8.23      4.30 o 
 -31   1   2        0.12       -3.88      4.18 o 
 -29   1   2       34.75       41.83      4.72 o 
 -27   1   2       21.62       17.99      3.78 o 
 -25   1   2      236.98      243.31      8.04 o 
 -23   1   2        0.50        0.68      2.78 o 
 -21   1   2     1814.21     1774.50     23.07 o 
 -19   1   2      440.28      475.11      8.27 o 
 -17   1   2       23.81       24.12      1.29 o 
 -15   1   2       20.98       21.15      1.33 o 
 -13   1   2      615.77      604.51      6.22 o 
 -11   1   2    13697.59    13432.35    112.83 o 
  -9   1   2     2760.21     2526.57     23.32 o 
  -7   1   2     2873.76     2645.12     26.12 o 
  -5   1   2      496.98      605.34     10.28 o 
  -3   1   2     3845.37     4040.90     36.59 o 
  -1   1   2    14811.31    16166.35    154.82 o 
   1   1   2      333.46      497.73     11.35 o 
   3   1   2      870.22     1078.83     14.34 o 
   5   1   2     2743.65     2796.39     22.74 o 
   7   1   2     8667.62     9556.70     90.50 o 
   9   1   2     6808.09     7177.86    101.64 o 
  11   1   2     5747.94     5860.23     52.91 o 
  13   1   2      863.51      972.52     10.01 o 
  15   1   2      516.32      478.49      5.79 o 
  17   1   2        0.73        1.92      1.26 o 
  19   1   2     1294.32     1282.82     14.70 o 
  21   1   2        2.34       -0.22      2.06 o 
  23   1   2      728.69      708.25     13.93 o 
  25   1   2      299.61      274.07     14.59 o 
  27   1   2      136.88      153.82     11.09 o 
  29   1   2      228.48      205.69      8.55 o 
  31   1   2       20.73       25.04      4.87 o 
  33   1   2       21.18       17.36      5.00 o 
 -34   2   2        5.26        0.34      4.29 o 
 -32   2   2        0.36       -3.99      3.99 o 
 -30   2   2        1.53        1.85      3.69 o 
 -28   2   2        0.13       -2.53      4.47 o 
 -26   2   2      300.48      291.45      8.90 o 
 -24   2   2      103.42       96.84      4.44 o 
 -22   2   2        7.46        7.38      2.29 o 
 -20   2   2       65.22       69.17      3.53 o 
 -18   2   2        3.78        0.16      1.66 o 
 -16   2   2        7.26        2.23      1.03 o 
 -14   2   2     1591.42     1600.42     15.61 o 
 -12   2   2      405.92      408.30      5.81 o 
 -10   2   2       53.28       40.07      2.77 o 
  -8   2   2       49.98       47.31      1.78 o 
  -6   2   2     3759.27     4583.72     41.67 o 
  -4   2   2       13.87        1.09      1.43 o 
  -2   2   2      199.01      176.08      4.33 o 
   2   2   2      120.96       82.99      4.00 o 
   4   2   2      593.90      585.77      8.53 o 
   6   2   2       16.95       17.77      1.36 o 
   8   2   2     3040.59     3040.86     30.65 o 
  10   2   2     1843.20     2031.38     18.58 o 
  12   2   2     3161.20     3254.67     30.40 o 
  14   2   2     1315.83     1416.45     13.41 o 
  16   2   2      145.85      150.67      4.37 o 
  18   2   2        1.42       -0.18      1.56 o 
  20   2   2      172.14      158.80      5.43 o 
  22   2   2       11.30       11.01      2.63 o 
  24   2   2      860.48      852.07     13.63 o 
  26   2   2        6.31        4.13      3.66 o 
  28   2   2      159.08      142.57      7.33 o 
  30   2   2       20.38       13.76      4.50 o 
  32   2   2       20.62       11.51      4.61 o 
 -33   3   2        2.62       -2.44      4.66 o 
 -31   3   2       32.74       32.22      5.64 o 
 -29   3   2      121.16      113.28      7.79 o 
 -27   3   2       23.89       19.91      3.45 o 
 -25   3   2      277.90      306.67      8.46 o 
 -23   3   2      113.29      123.35      5.63 o 
 -21   3   2      515.15      534.96     10.84 o 
 -19   3   2      883.77      881.00     10.74 o 
 -17   3   2      465.71      458.74      8.35 o 
 -15   3   2      666.72      644.83      9.32 o 
 -13   3   2     1210.97     1074.20     11.91 o 
 -11   3   2     4588.35     4431.65     40.58 o 
  -9   3   2     1252.62     1230.19     12.84 o 
  -7   3   2    11137.41    10828.80    122.76 o 
  -5   3   2      124.51      124.53      3.07 o 
  -3   3   2    31019.06    19619.11    500.66 o 
   1   3   2    18559.48    18740.66    294.29 o 
   3   3   2    13056.62    13648.03    186.93 o 
   5   3   2    14908.53    15258.71    136.46 o 
   7   3   2     2171.51     2264.86     22.89 o 
   9   3   2     4743.78     5242.18     47.95 o 
  11   3   2     9567.28     9194.94     83.06 o 
  13   3   2      132.33      166.20      2.98 o 
  15   3   2     2422.40     2445.69     27.57 o 
  17   3   2      160.02      141.16      3.51 o 
  19   3   2     6941.96     7158.27     84.03 o 
  21   3   2       18.32       13.22      2.65 o 
  23   3   2      237.80      259.30      7.94 o 
  25   3   2     1568.59     1530.24     24.47 o 
  27   3   2      437.29      470.91     11.02 o 
  29   3   2       13.32       11.12      4.95 o 
  31   3   2       77.55       72.03      7.29 o 
 -34   4   2        9.50        5.75      5.18 o 
 -32   4   2       15.60       14.88      6.55 o 
 -30   4   2       39.38       34.52      4.63 o 
 -28   4   2      103.21       94.93      5.49 o 
 -26   4   2      104.85      107.81      5.72 o 
 -24   4   2       70.52       64.97      4.42 o 
 -22   4   2       36.92       30.89      3.53 o 
 -20   4   2      337.15      299.94      6.08 o 
 -18   4   2     1944.00     2053.18     22.01 o 
 -16   4   2      125.19      119.88      3.53 o 
 -14   4   2      118.25      136.17      3.23 o 
 -12   4   2     1962.70     1936.32     17.72 o 
 -10   4   2     2749.37     2745.38     23.13 o 
  -8   4   2      390.69      469.84      5.61 o 
  -6   4   2     9728.54     9558.54     92.10 o 
  -4   4   2     2674.96     2470.43     27.53 o 
  -2   4   2    10773.69    10877.20    349.73 o 
   0   4   2     2374.92     2360.16     89.75 o 
   2   4   2     2607.54     2538.67     27.92 o 
   4   4   2     5429.59     6018.83     58.81 o 
   6   4   2     1439.94     1633.94     18.66 o 
   8   4   2     4255.18     4620.28     42.56 o 
  10   4   2     1926.54     1885.45     18.46 o 
  12   4   2     2999.46     2839.03     27.08 o 
  14   4   2      762.50      724.26      8.47 o 
  16   4   2     5272.51     5497.04     54.68 o 
  18   4   2       55.95       54.00      3.04 o 
  20   4   2      189.23      179.40      5.77 o 
  22   4   2      261.04      262.14      6.92 o 
  24   4   2       10.12        3.00      3.01 o 
  26   4   2        5.48        1.89      3.20 o 
  28   4   2       32.09       28.63      4.06 o 
  30   4   2       67.06       57.39      6.83 o 
  32   4   2       23.35       20.39      5.90 o 
 -33   5   2       38.98       35.34      8.45 o 
 -31   5   2       54.58       61.26      6.04 o 
 -29   5   2       12.52       28.06      4.05 o 
 -27   5   2       99.67      110.10      5.93 o 
 -25   5   2       24.47       26.15      3.66 o 
 -23   5   2        5.38        3.34      2.77 o 
 -21   5   2        0.63        1.31      2.07 o 
 -19   5   2       82.20       74.87      3.05 o 
 -17   5   2       38.35       33.71      2.23 o 
 -15   5   2      362.64      336.94      4.77 o 
 -13   5   2      967.75      942.80      9.14 o 
 -11   5   2      405.43      480.14      6.84 o 
  -9   5   2       56.56      100.97      2.46 o 
  -7   5   2       59.65       53.62      2.88 o 
  -5   5   2     8078.29     7545.90     69.19 o 
  -3   5   2      510.97      538.65     10.72 o 
  -1   5   2     1082.07      917.97     10.84 o 
   1   5   2      923.64     1130.59     14.44 o 
   3   5   2       30.58       54.22      2.08 o 
   5   5   2     2813.74     2901.75     29.49 o 
   7   5   2     2808.89     2782.68     28.50 o 
   9   5   2     2073.04     2199.53     23.08 o 
  11   5   2       15.29        7.25      1.76 o 
  13   5   2     1919.85     1801.34     18.13 o 
  15   5   2       38.58       38.41      2.38 o 
  17   5   2      376.23      391.11      6.52 o 
  19   5   2       37.04       34.86      2.78 o 
  21   5   2      144.88      169.83      5.80 o 
  23   5   2       32.07       27.55      3.68 o 
  25   5   2       11.76        9.87      3.42 o 
  27   5   2       59.07       68.23      6.55 o 
  29   5   2        0.21       -3.44      3.44 o 
  31   5   2       39.43       50.15      6.77 o 
 -32   6   2        0.72        1.37      6.94 o 
 -30   6   2      153.24      193.90     25.13 o 
 -28   6   2      203.36      262.08     12.05 o 
 -26   6   2      103.83       98.43      5.60 o 
 -24   6   2      783.64      884.16     16.30 o 
 -22   6   2      292.44      286.85      8.29 o 
 -20   6   2       98.78      123.43      5.77 o 
 -18   6   2      102.44      101.56      3.47 o 
 -16   6   2      591.66      593.89      7.74 o 
 -14   6   2     1796.91     1881.14     17.90 o 
 -12   6   2      155.70      133.63      3.76 o 
 -10   6   2     1172.81     1224.12     12.19 o 
  -8   6   2     1409.98     1427.44     13.82 o 
  -6   6   2     2379.79     2512.10     22.83 o 
  -4   6   2     1732.26     1709.35     20.35 o 
  -2   6   2     3202.42     3235.56     36.01 o 
   0   6   2       27.97       41.71      1.88 o 
   2   6   2     3287.63     3488.32     35.51 o 
   4   6   2     1324.05     1553.00     20.58 o 
   6   6   2     3170.31     3538.42     35.89 o 
   8   6   2      477.87      461.56      6.68 o 
  10   6   2     3291.16     3448.59     35.30 o 
  12   6   2     2185.37     2045.42     22.05 o 
  14   6   2      343.66      351.33      6.75 o 
  16   6   2      767.89      794.44     10.44 o 
  18   6   2      187.73      197.36      5.40 o 
  20   6   2      224.18      250.66      6.15 o 
  22   6   2       49.85       51.00      3.77 o 
  24   6   2        3.11        0.45      3.14 o 
  26   6   2       27.61       22.47      3.93 o 
  28   6   2        0.42       -1.66      3.39 o 
  30   6   2        3.13        5.06      3.89 o 
 -31   7   2       28.26       25.79      6.39 o 
 -29   7   2      274.70      297.54     14.54 o 
 -27   7   2       35.22       25.64      6.01 o 
 -25   7   2       64.16       65.84     15.35 o 
 -23   7   2       67.56       69.57      7.03 o 
 -21   7   2      179.65      193.08      6.07 o 
 -19   7   2       34.76       28.77      3.17 o 
 -17   7   2        5.41        3.27      1.90 o 
 -15   7   2        7.35        7.62      1.70 o 
 -13   7   2       51.69       46.79      2.26 o 
 -11   7   2      599.00      617.96      7.34 o 
  -9   7   2      127.26      104.37      2.67 o 
  -7   7   2      477.72      488.78      5.79 o 
  -5   7   2     1114.71     1234.01     14.37 o 
  -3   7   2     1302.03     1203.64     14.05 o 
  -1   7   2      726.84      701.04      8.11 o 
   1   7   2     1173.35     1060.16     11.06 o 
   3   7   2        4.96        4.76      1.26 o 
   5   7   2      384.69      395.70      6.22 o 
   7   7   2       13.77       12.30      1.54 o 
   9   7   2       24.24       16.17      1.74 o 
  11   7   2      255.81      248.53      5.05 o 
  13   7   2     2808.68     2630.66     28.01 o 
  15   7   2        0.41        0.63      2.18 o 
  17   7   2      434.19      416.63      8.92 o 
  19   7   2     3321.87     3348.65     43.69 o 
  21   7   2       29.23       29.19      3.94 o 
  23   7   2        0.05       -0.36      3.11 o 
  25   7   2        4.62        1.13      7.55 o 
  27   7   2       18.51       10.75      6.90 o 
  29   7   2        2.51        5.47      4.72 o 
 -30   8   2        9.36       15.63      5.98 o 
 -28   8   2       37.22       40.55      6.99 o 
 -26   8   2       13.05       12.23      5.69 o 
 -24   8   2       47.70       60.43     12.19 o 
 -22   8   2       48.12       40.87      3.67 o 
 -20   8   2        7.87        6.27      2.38 o 
 -18   8   2      286.75      293.29      6.72 o 
 -16   8   2       76.23       77.36      3.80 o 
 -14   8   2      187.63      202.18      5.88 o 
 -12   8   2      397.78      403.38      6.27 o 
 -10   8   2      443.33      427.97      6.40 o 
  -8   8   2      348.04      278.14      5.18 o 
  -6   8   2     2818.23     2814.78     32.68 o 
  -2   8   2     1974.71     1866.87     22.71 o 
   0   8   2      715.92      693.43      8.21 o 
   2   8   2      254.68      220.97      5.34 o 
   4   8   2      597.82      602.85      9.21 o 
   6   8   2      960.99      962.00     12.09 o 
   8   8   2       44.32       48.62      3.08 o 
  10   8   2     1534.17     1609.32     18.39 o 
  12   8   2      602.37      537.25      8.19 o 
  14   8   2      500.67      549.29      9.32 o 
  16   8   2       64.70       45.06      3.63 o 
  18   8   2      339.92      367.45      8.61 o 
  20   8   2       18.79       19.61      3.23 o 
  22   8   2      339.17      325.33      9.64 o 
  24   8   2        4.91        2.12      4.07 o 
  26   8   2        2.20        2.54      4.35 o 
  28   8   2      118.77      132.86      8.56 o 
 -29   9   2       10.47        6.25      5.66 o 
 -27   9   2      132.85      116.23      9.57 o 
 -25   9   2       10.75       12.42      6.42 o 
 -23   9   2       18.62       22.12      4.42 o 
 -21   9   2       17.91        9.75      2.95 o 
 -19   9   2      140.68      135.99      5.16 o 
 -17   9   2       16.93       12.00      2.66 o 
 -15   9   2      211.98      209.11      5.86 o 
 -13   9   2      255.34      238.34      5.05 o 
 -11   9   2     2553.72     2497.40     27.46 o 
  -9   9   2     1452.52     1392.91     15.97 o 
  -7   9   2        0.86       -1.69      1.69 o 
  -5   9   2     3101.31     2973.90     29.98 o 
  -3   9   2      127.81      136.81      4.03 o 
  -1   9   2      242.04      252.83      5.35 o 
   1   9   2     4250.83     4244.25     43.87 o 
   3   9   2     3890.98     3858.36     40.18 o 
   5   9   2     2106.43     2059.23     21.54 o 
   7   9   2     2002.60     1928.84     20.40 o 
   9   9   2     5100.30     4895.45     54.40 o 
  11   9   2      640.16      550.75      9.96 o 
  13   9   2       97.79      132.69      4.75 o 
  15   9   2        0.16       -2.82      2.82 o 
  17   9   2      789.16      777.95     13.68 o 
  19   9   2      293.30      273.33      7.37 o 
  21   9   2      359.33      386.06      8.71 o 
  23   9   2      157.83      170.28      7.77 o 
  25   9   2        8.06       12.33      4.75 o 
  27   9   2       50.63       50.28      6.51 o 
 -26  10   2       61.11       54.79      7.65 o 
 -24  10   2       74.66       81.45     17.01 o 
 -22  10   2       28.85       15.02      3.38 o 
 -20  10   2       10.14        4.76      2.74 o 
 -18  10   2      292.27      288.68      7.21 o 
 -16  10   2        2.70       -2.24      2.24 o 
 -14  10   2      129.07      134.67      5.99 o 
 -12  10   2        0.06       -1.71      1.71 o 
 -10  10   2      398.02      363.88      6.78 o 
  -8  10   2      134.87      142.68      4.55 o 
  -6  10   2     3721.47     3741.15     37.29 o 
  -4  10   2     1061.71     1051.24     13.18 o 
  -2  10   2       34.14       27.63      2.70 o 
   0  10   2        6.52       -1.73      1.73 o 
   2  10   2        4.86       -2.03      2.15 o 
   4  10   2      745.79      721.35     10.55 o 
   6  10   2     1266.07     1098.95     14.20 o 
   8  10   2      264.45      233.69      6.12 o 
  10  10   2     1215.53     1183.61     17.94 o 
  12  10   2      410.03      433.45      8.48 o 
  14  10   2       72.68       71.47      4.54 o 
  16  10   2      250.64      256.44      7.52 o 
  18  10   2       11.73        3.22      2.71 o 
  20  10   2      164.06      164.51      6.01 o 
  22  10   2        8.22        1.71      3.65 o 
  24  10   2        1.27       -4.79      4.79 o 
  26  10   2        2.53       -0.33      6.24 o 
 -25  11   2       14.86       10.63      7.20 o 
 -23  11   2      174.05      195.83      9.70 o 
 -21  11   2       28.42       25.54      3.89 o 
 -19  11   2       64.94       68.23      4.40 o 
 -17  11   2       62.65       54.89      4.71 o 
 -15  11   2        1.49       -2.84      2.84 o 
 -13  11   2      226.52      215.04      6.07 o 
 -11  11   2      273.94      275.79      5.84 o 
  -9  11   2     2830.86     2747.26     28.91 o 
  -7  11   2       12.65       15.68      2.48 o 
  -5  11   2       70.96       52.55      3.18 o 
  -3  11   2      747.67      670.66      9.76 o 
  -1  11   2      463.71      441.32      7.99 o 
   1  11   2       13.05        4.78      2.02 o 
   3  11   2      455.77      462.59      8.15 o 
   5  11   2       75.93       57.84      3.39 o 
   7  11   2      114.97       87.07      3.95 o 
   9  11   2      604.96      535.90      9.75 o 
  11  11   2      128.74      118.83      5.31 o 
  13  11   2      543.84      578.88     12.97 o 
  15  11   2       21.52        9.59      4.85 o 
  17  11   2      233.25      233.32      7.40 o 
  19  11   2        9.77        2.81      2.97 o 
  21  11   2      214.47      243.34      8.57 o 
  23  11   2        2.50        2.37      4.90 o 
 -22  12   2       38.41       42.39      4.62 o 
 -20  12   2       71.07       68.67      4.69 o 
 -18  12   2      131.69      146.71      7.00 o 
 -16  12   2       12.87       11.39      3.34 o 
 -14  12   2        0.04        0.96      2.85 o 
 -12  12   2      279.74      281.34      6.48 o 
 -10  12   2      138.23      134.59      4.21 o 
  -8  12   2      651.76      634.50      9.92 o 
  -6  12   2       15.71        6.63      2.29 o 
  -4  12   2      914.45      938.34     14.36 o 
  -2  12   2       97.12       94.28      4.35 o 
   0  12   2      179.36      184.90      5.46 o 
   2  12   2       21.86       24.55      2.77 o 
   4  12   2      106.31      109.31      4.62 o 
   6  12   2      150.31      161.31      5.10 o 
   8  12   2        0.02       -0.92      2.25 o 
  10  12   2      110.87      153.78      6.07 o 
  12  12   2      231.29      246.99      9.80 o 
  14  12   2      246.15      242.03     11.68 o 
  16  12   2       50.81       42.03      5.78 o 
  18  12   2       53.28       58.34      6.43 o 
  20  12   2       37.35       36.95      4.82 o 
  22  12   2       45.70       50.62     10.70 o 
 -21  13   2        5.17        7.93      4.48 o 
 -19  13   2       24.79       23.28      4.08 o 
 -17  13   2        4.34        7.19      3.49 o 
 -15  13   2        7.06        5.03      3.19 o 
 -13  13   2       18.05       17.50      3.56 o 
 -11  13   2       41.55       42.48      3.41 o 
  -9  13   2        5.12        4.12      2.07 o 
  -7  13   2        0.06       -0.50      2.09 o 
  -5  13   2       23.46       19.08      2.79 o 
  -3  13   2       16.68       18.18      2.85 o 
  -1  13   2       82.84       97.48      4.62 o 
   1  13   2       38.55       34.29      3.28 o 
   3  13   2        3.46        1.95      2.51 o 
   5  13   2        2.81       -2.30      2.30 o 
   7  13   2       44.71       38.68      3.53 o 
   9  13   2      145.17      173.77      6.12 o 
  11  13   2       35.91       45.48      6.38 o 
  13  13   2        5.69        3.87      4.40 o 
  15  13   2        1.16       -3.89      3.89 o 
  17  13   2        3.02        6.17      4.57 o 
  19  13   2        0.50        1.07      4.63 o 
 -18  14   2       24.56       19.70      4.17 o 
 -16  14   2       21.23       16.45      4.28 o 
 -14  14   2       60.80       64.47      5.09 o 
 -12  14   2      173.39      194.76      7.37 o 
 -10  14   2        3.04        1.65      2.54 o 
  -8  14   2        0.05       -2.16      2.16 o 
  -6  14   2       37.00       37.81      3.35 o 
  -4  14   2       26.60       33.27      3.39 o 
  -2  14   2        1.68        3.65      2.63 o 
   0  14   2      425.49      429.65      8.81 o 
   2  14   2        0.21        5.47      2.70 o 
   4  14   2      340.45      361.52      8.09 o 
   6  14   2       49.69       60.83      4.42 o 
   8  14   2       26.37       30.30      3.62 o 
  10  14   2       50.74       57.74      5.58 o 
  12  14   2       51.54       50.07      6.56 o 
  14  14   2        1.93       -0.11      4.20 o 
  16  14   2       45.93       45.63      6.52 o 
 -13  15   2      185.56      216.46      9.41 o 
 -11  15   2       27.39       30.10      5.96 o 
  -9  15   2      174.57      191.11      7.03 o 
  -7  15   2        3.42        7.32      2.78 o 
  -5  15   2      148.47      170.51      5.85 o 
  -3  15   2        0.81        8.22      2.80 o 
  -1  15   2      255.62      257.16      8.81 o 
   1  15   2       53.02       65.64      4.48 o 
   3  15   2       22.75       22.28      3.86 o 
   5  15   2      275.03      279.62      7.93 o 
   7  15   2       72.64       63.89      4.68 o 
   9  15   2       13.45        8.68      4.13 o 
  11  15   2       57.49       59.74      7.14 o 
  -4  16   2       73.42       87.65      4.89 o 
  -2  16   2      141.80      177.95      6.17 o 
   0  16   2       41.31       47.64      4.02 o 
   2  16   2        5.25        0.00      2.84 o 
 -35   1   3        2.18        1.00      4.46 o 
 -33   1   3       29.02       29.92      4.95 o 
 -31   1   3       60.02       50.53      5.28 o 
 -29   1   3      225.02      230.12     15.47 o 
 -27   1   3      123.61      118.39      6.25 o 
 -25   1   3        2.78       -2.85      2.85 o 
 -23   1   3       51.18       48.26      4.15 o 
 -21   1   3      649.30      640.39     10.54 o 
 -19   1   3       85.85       74.89      3.14 o 
 -17   1   3      779.70      687.11     13.39 o 
 -15   1   3     2778.27     2656.07     26.88 o 
 -13   1   3    40532.97    41042.47    366.67 o 
 -11   1   3      294.61      336.80      4.39 o 
  -9   1   3       17.47        1.36      0.94 o 
  -7   1   3      187.35      119.72      2.72 o 
  -5   1   3     1725.37     2038.06     17.96 o 
  -3   1   3    11963.76    14005.01    118.79 o 
  -1   1   3       12.60        6.26      1.66 o 
   1   1   3    21117.84    22599.63    233.89 o 
   3   1   3      496.64      498.95     12.19 o 
   5   1   3    26762.93    27662.56    247.46 o 
   7   1   3     7989.17     9344.46     79.18 o 
   9   1   3      945.00      717.66      6.63 o 
  11   1   3        1.85       10.44      0.87 o 
  13   1   3     1848.40     1914.86     20.40 o 
  15   1   3     1160.76     1095.68     11.60 o 
  17   1   3      293.08      302.95      5.13 o 
  19   1   3     1774.26     1691.60     17.59 o 
  21   1   3       34.53       42.09      2.87 o 
  23   1   3     1613.97     1650.40     26.18 o 
  25   1   3      119.82      106.65      6.11 o 
  27   1   3      188.81      190.15      8.07 o 
  29   1   3        4.16        2.32      4.02 o 
  31   1   3       64.68       60.57      5.97 o 
 -34   2   3       12.85        8.64      6.44 o 
 -32   2   3        7.04        1.14      4.02 o 
 -30   2   3       42.12       39.48      4.90 o 
 -28   2   3       20.30       16.74      4.02 o 
 -26   2   3      116.46      111.68      6.00 o 
 -24   2   3      193.30      209.52      6.13 o 
 -22   2   3        2.07       -0.78      2.07 o 
 -20   2   3      308.74      319.13      7.00 o 
 -18   2   3      720.98      730.15     10.10 o 
 -16   2   3      992.60     1087.71     11.48 o 
 -14   2   3      115.42      121.18      4.45 o 
 -12   2   3     1372.75     1315.55     13.12 o 
 -10   2   3      561.96      694.95     11.08 o 
  -8   2   3       80.68       66.37      4.56 o 
  -6   2   3      280.80      338.40      9.86 o 
   0   2   3      614.38      575.33      6.78 o 
   2   2   3    17967.62    19291.90    232.94 o 
   4   2   3     4297.12     4316.51     38.71 o 
   6   2   3     1021.62      984.59     10.13 o 
   8   2   3     5575.61     5486.76     53.44 o 
  10   2   3      153.80      150.00      3.15 o 
  12   2   3     2204.70     1968.03     20.50 o 
  14   2   3     1631.80     1691.81     17.99 o 
  16   2   3       31.77       42.92      2.18 o 
  18   2   3     1844.12     1814.23     20.03 o 
  20   2   3        3.59        8.61      2.10 o 
  22   2   3     1138.28     1173.21     15.54 o 
  24   2   3     1201.29     1169.20     17.34 o 
  26   2   3       16.22       21.89      4.18 o 
  28   2   3       17.18        8.72      4.62 o 
  30   2   3       54.68       69.49      6.04 o 
  32   2   3       34.51       29.56      5.23 o 
 -33   3   3       63.40       56.54      6.80 o 
 -31   3   3       14.84        7.68      4.83 o 
 -29   3   3        6.48        8.54      4.51 o 
 -27   3   3       20.92       10.99      3.20 o 
 -25   3   3        1.69       -2.62      2.62 o 
 -23   3   3       81.42       83.94      4.81 o 
 -21   3   3      370.15      331.83      8.28 o 
 -19   3   3        0.04       -0.69      2.07 o 
 -17   3   3      272.18      249.24      5.42 o 
 -15   3   3        0.29        1.62      0.83 o 
 -13   3   3      986.41      885.92      9.52 o 
 -11   3   3       16.63       18.16      1.22 o 
  -9   3   3      109.24      100.56      2.30 o 
  -7   3   3      801.97      761.31      9.37 o 
  -5   3   3       10.69       19.67      1.26 o 
  -3   3   3      306.14      308.39      8.53 o 
  -1   3   3     6847.24     6771.42    371.95 o 
   1   3   3      464.16      495.13      8.37 o 
   3   3   3     8415.81     8725.28     90.27 o 
   5   3   3       45.10       17.08      1.96 o 
   7   3   3      629.26      575.94      6.82 o 
   9   3   3     1299.88     1287.76     12.36 o 
  11   3   3       11.65        9.61      1.18 o 
  13   3   3        1.95        2.01      1.12 o 
  15   3   3       27.61       32.25      2.24 o 
  17   3   3     4956.32     5028.45     46.98 o 
  19   3   3       85.46       81.35      3.63 o 
  21   3   3      691.69      664.67     10.45 o 
  23   3   3      166.98      173.71      5.48 o 
  25   3   3        4.09        6.97      3.03 o 
  27   3   3       34.87       39.99      4.75 o 
  29   3   3        9.90        6.62      4.21 o 
  31   3   3        0.80       -3.63      4.26 o 
 -34   4   3       27.54       40.10      8.11 o 
 -32   4   3       11.75       12.66      5.16 o 
 -30   4   3       10.07       11.67      4.69 o 
 -28   4   3       69.93       67.93      6.76 o 
 -26   4   3       57.14       52.34      4.49 o 
 -24   4   3        5.82        5.81      2.90 o 
 -22   4   3       97.85       91.64      4.94 o 
 -20   4   3       60.19       70.50      3.65 o 
 -18   4   3      539.27      502.26      7.39 o 
 -16   4   3       82.43      101.13      3.39 o 
 -14   4   3       23.72       29.32      1.61 o 
 -12   4   3       41.29       65.87      1.97 o 
 -10   4   3      875.71      904.95      9.53 o 
  -8   4   3        5.82        3.30      0.72 o 
  -6   4   3      194.33      219.35      5.33 o 
  -4   4   3      981.04      906.76     24.45 o 
  -2   4   3        0.79        6.80      1.56 o 
   0   4   3      569.59      653.95     12.42 o 
   2   4   3     2157.85     2330.77     23.98 o 
   4   4   3     2299.40     2446.01     28.87 o 
   6   4   3     3478.70     4328.77     46.62 o 
   8   4   3     1128.60     1309.68     13.48 o 
  10   4   3       16.71       16.95      2.76 o 
  12   4   3     3621.78     3431.56     32.62 o 
  14   4   3      167.17      179.71      4.01 o 
  16   4   3       34.61       29.48      4.06 o 
  18   4   3     1079.77     1029.88     12.86 o 
  20   4   3       10.84       11.25      2.64 o 
  22   4   3        7.95        7.01      2.69 o 
  24   4   3        1.66       -3.09      3.09 o 
  26   4   3        9.06       12.06      3.55 o 
  28   4   3        3.16        5.40      3.60 o 
  30   4   3       29.63       30.17      5.95 o 
 -33   5   3       27.38       35.79      7.77 o 
 -31   5   3       91.28      114.14      8.83 o 
 -29   5   3        1.40        3.65      3.94 o 
 -27   5   3       10.50        5.16      4.37 o 
 -25   5   3        4.01        3.71      2.99 o 
 -23   5   3        5.33        5.00      2.83 o 
 -21   5   3      369.08      386.26      8.09 o 
 -19   5   3        0.87        3.69      1.81 o 
 -17   5   3     3688.02     3857.24     39.34 o 
 -15   5   3      246.28      214.19      4.18 o 
 -13   5   3     2333.30     2344.27     22.55 o 
 -11   5   3     1129.85     1288.45     14.04 o 
  -9   5   3      733.01      642.83      7.49 o 
  -7   5   3      108.82       89.26      2.46 o 
  -5   5   3     3109.65     3414.88     32.46 o 
  -3   5   3       78.61      172.31      5.37 o 
  -1   5   3     8058.48     9285.14    107.94 o 
   1   5   3    19291.10    20334.21    232.57 o 
   3   5   3     1449.89     1600.93     17.30 o 
   5   5   3    15041.56    14840.69    154.21 o 
   7   5   3       34.04       46.81      2.14 o 
   9   5   3     6258.78     6069.76     60.18 o 
  11   5   3     2017.40     2026.91     20.24 o 
  13   5   3      340.58      340.45      5.38 o 
  15   5   3      716.35      671.83      9.25 o 
  17   5   3       17.03        8.75      2.00 o 
  19   5   3      178.11      166.51      5.00 o 
  21   5   3      353.77      334.96      7.98 o 
  23   5   3      947.78      949.83     18.63 o 
  25   5   3       40.12       42.44      4.45 o 
  27   5   3      284.62      322.99     12.04 o 
  29   5   3        0.42       -3.41      3.41 o 
 -32   6   3       80.82       90.84      6.78 o 
 -30   6   3       12.48       14.33      5.37 o 
 -28   6   3       27.34       30.46      4.84 o 
 -26   6   3       11.32        8.42      3.85 o 
 -24   6   3        2.05       -3.17      3.17 o 
 -22   6   3       30.37       27.22      3.37 o 
 -20   6   3      487.47      488.79      8.30 o 
 -18   6   3       24.45       29.96      2.44 o 
 -16   6   3        0.25       -1.55      1.55 o 
 -14   6   3      204.91      197.14      4.05 o 
 -12   6   3     1473.61     1608.21     18.87 o 
 -10   6   3      124.44      141.63      3.44 o 
  -8   6   3       71.02       74.77      2.53 o 
  -6   6   3        4.41       15.13      1.37 o 
  -4   6   3     2194.05     2331.91     27.15 o 
  -2   6   3      866.03      824.58     12.58 o 
   0   6   3        8.20        0.27      1.34 o 
   2   6   3     3641.51     3527.67     42.85 o 
   4   6   3     1944.62     2038.34     36.76 o 
   6   6   3      374.15      350.15      8.34 o 
   8   6   3       41.91       43.30      2.68 o 
  10   6   3     1008.95      984.23     12.13 o 
  12   6   3     5259.30     4919.68     51.77 o 
  14   6   3     1435.65     1392.23     17.87 o 
  16   6   3      936.36      972.11     12.29 o 
  18   6   3      371.43      332.19      6.88 o 
  20   6   3      229.56      257.29      6.93 o 
  22   6   3      184.02      194.41      6.48 o 
  24   6   3      467.52      540.64     12.13 o 
  26   6   3       17.74       19.98      3.89 o 
  28   6   3        2.20        1.60      3.58 o 
  30   6   3       11.67        8.74      7.00 o 
 -31   7   3       27.25       34.27      6.65 o 
 -29   7   3       29.21       14.06      5.69 o 
 -27   7   3        3.77       -4.73     10.78 o 
 -25   7   3       13.65        3.86      4.57 o 
 -23   7   3       40.33       36.27      5.83 o 
 -21   7   3      229.40      248.41      6.76 o 
 -19   7   3      219.68      210.98      6.10 o 
 -17   7   3       13.87       21.98      2.67 o 
 -15   7   3     1001.95      895.56     12.52 o 
 -13   7   3       80.72       76.81      3.00 o 
 -11   7   3     1143.68     1114.04     13.36 o 
  -9   7   3     2267.72     2197.74     22.31 o 
  -7   7   3     1423.81     1362.21     14.79 o 
  -5   7   3     3513.84     3571.42     40.38 o 
  -3   7   3     1296.49     1207.21     17.43 o 
  -1   7   3     4948.08     4748.50     57.57 o 
   1   7   3      605.25      612.25     11.07 o 
   3   7   3     7994.61     7726.63     90.83 o 
   5   7   3     4195.04     4242.26    118.66 o 
   7   7   3     3079.85     3122.84     32.57 o 
   9   7   3     1057.61      951.74     12.01 o 
  11   7   3       86.62       85.58      3.68 o 
  13   7   3     1209.25     1207.50     16.10 o 
  15   7   3      865.09      827.33     12.35 o 
  17   7   3       77.93       98.04      5.54 o 
  19   7   3        6.37        6.74      2.85 o 
  21   7   3      588.13      640.91     13.76 o 
  23   7   3       14.56       14.13      3.72 o 
  25   7   3      128.00      141.49      8.38 o 
  27   7   3       21.28       31.47      5.39 o 
  29   7   3        0.87       -3.22      4.46 o 
 -30   8   3       77.45       64.97      7.94 o 
 -28   8   3       64.03       50.21      7.25 o 
 -26   8   3        0.11        2.68      4.75 o 
 -24   8   3        1.61        1.38      4.67 o 
 -22   8   3       60.68       57.00      6.82 o 
 -20   8   3       48.37       54.62      3.90 o 
 -18   8   3      359.63      415.15      8.92 o 
 -16   8   3        8.76        3.47      2.36 o 
 -14   8   3       15.57       26.05      2.55 o 
 -12   8   3       55.11       51.39      2.73 o 
 -10   8   3       16.52       13.60      1.85 o 
  -8   8   3       29.25       35.66      2.36 o 
  -6   8   3      566.27      581.61      9.65 o 
  -4   8   3       92.21       91.31      4.89 o 
  -2   8   3      209.71      227.74      6.30 o 
   0   8   3      444.46      474.88      8.26 o 
   2   8   3       26.28       55.60      4.11 o 
   4   8   3       10.95        6.59      2.07 o 
   6   8   3     2959.85     2616.11     33.62 o 
   8   8   3      226.46      249.41      5.85 o 
  10   8   3      359.92      323.69      7.22 o 
  12   8   3      710.00      673.90     11.40 o 
  14   8   3      502.26      434.36      8.29 o 
  16   8   3      157.58      160.92      5.33 o 
  18   8   3      113.07      112.22      5.41 o 
  20   8   3      181.13      152.09      6.17 o 
  22   8   3       20.92       14.39      3.81 o 
  24   8   3       25.26       31.05      4.98 o 
  26   8   3      111.54      110.35      7.88 o 
 -29   9   3        0.74        0.79      5.37 o 
 -27   9   3        8.19        6.50      5.43 o 
 -25   9   3      156.07      160.43     12.23 o 
 -23   9   3      179.16      178.43      8.55 o 
 -21   9   3        0.16       -2.47      2.47 o 
 -19   9   3        0.74       -0.88      2.53 o 
 -17   9   3       10.70        6.41      2.80 o 
 -15   9   3      815.03      804.66     13.68 o 
 -13   9   3     1782.18     1871.82     23.29 o 
 -11   9   3       47.87       52.76      3.06 o 
  -9   9   3        3.08        0.41      1.84 o 
  -7   9   3      350.76      338.62      6.32 o 
  -5   9   3      829.31      793.07     10.58 o 
  -3   9   3      719.51      716.00      9.84 o 
  -1   9   3     3217.96     3053.81     35.51 o 
   1   9   3       92.67       81.06      3.90 o 
   3   9   3       11.84        8.70      2.06 o 
   5   9   3     3992.36     3732.07     46.66 o 
   7   9   3       76.09      102.73      7.53 o 
   9   9   3      199.28      160.81      5.45 o 
  11   9   3      453.74      438.42      9.09 o 
  13   9   3        0.77       -2.37      2.37 o 
  15   9   3       86.66       70.33      3.99 o 
  17   9   3      306.74      315.96      8.25 o 
  19   9   3       10.00       10.23      3.25 o 
  21   9   3      364.75      403.63     14.40 o 
  23   9   3       16.21        9.98      4.61 o 
  25   9   3       53.23       62.85     10.73 o 
 -26  10   3       30.48       34.17      6.75 o 
 -24  10   3       11.98        4.26      5.48 o 
 -22  10   3       65.48       68.79      4.81 o 
 -20  10   3       75.97       76.12      4.91 o 
 -18  10   3       57.71       52.53      4.27 o 
 -16  10   3      109.55      104.13      5.26 o 
 -14  10   3       19.68       21.08      4.17 o 
 -12  10   3        2.59        2.98      2.19 o 
 -10  10   3     2082.02     1995.87     21.94 o 
  -8  10   3     1010.48      954.72     12.51 o 
  -6  10   3     1534.24     1500.07     17.38 o 
  -4  10   3      391.18      403.51      7.23 o 
  -2  10   3       28.81       17.26      2.48 o 
   0  10   3      324.40      356.43      8.22 o 
   2  10   3     2763.74     2452.84     29.74 o 
   4  10   3      169.02      161.16      5.30 o 
   6  10   3       28.52       42.10      3.57 o 
   8  10   3      229.57      217.34      6.61 o 
  10  10   3      226.08      205.64      9.25 o 
  12  10   3       52.46       50.37      4.51 o 
  14  10   3        6.26        0.33      2.47 o 
  16  10   3      243.09      248.89      9.96 o 
  18  10   3       13.04       10.75      3.63 o 
  20  10   3      258.32      283.02      9.13 o 
  22  10   3       52.22       47.65      5.73 o 
  24  10   3       88.84       95.14      7.23 o 
 -25  11   3       19.54       16.64      6.41 o 
 -23  11   3       29.57       21.25      5.09 o 
 -21  11   3        0.09       -0.40      3.12 o 
 -19  11   3        2.39       -2.83      2.83 o 
 -17  11   3       12.42       15.77      3.74 o 
 -15  11   3      394.20      368.76      9.90 o 
 -13  11   3      552.51      540.64     12.19 o 
 -11  11   3       29.26       34.60      3.03 o 
  -9  11   3       95.37       95.66      4.15 o 
  -7  11   3      163.58      166.65      4.89 o 
  -5  11   3        0.41       -1.47      1.87 o 
  -3  11   3        5.10       -1.16      1.92 o 
  -1  11   3      567.66      546.06     10.03 o 
   1  11   3      153.02      126.85      5.12 o 
   3  11   3      800.87      869.40     13.58 o 
   5  11   3      486.66      469.39      9.14 o 
   7  11   3      663.33      629.33     12.07 o 
   9  11   3       85.59       88.50      4.94 o 
  11  11   3       38.40       51.32      4.04 o 
  13  11   3      323.22      337.14      9.86 o 
  15  11   3       63.74       70.37      6.48 o 
  17  11   3      140.69      145.35      9.04 o 
  19  11   3       18.58       12.99      3.91 o 
  21  11   3       51.10       59.43      4.92 o 
  23  11   3       54.53       48.68      6.10 o 
 -22  12   3        1.94        0.95      3.32 o 
 -20  12   3       12.31       14.71      3.46 o 
 -18  12   3        0.23        1.24      4.70 o 
 -16  12   3       77.07       83.98      5.83 o 
 -14  12   3        0.69       -2.93      3.10 o 
 -12  12   3       30.91       19.32      3.33 o 
 -10  12   3      241.30      245.58      6.42 o 
  -8  12   3       41.91       38.11      3.15 o 
  -6  12   3       27.99       26.38      2.85 o 
  -4  12   3        0.70       -0.33      2.03 o 
  -2  12   3        0.57       -0.80      2.23 o 
   0  12   3        1.87        0.17      2.49 o 
   2  12   3       31.86       16.73      2.90 o 
   4  12   3      140.12      124.30      5.24 o 
   6  12   3      456.45      426.85      9.85 o 
   8  12   3      109.47       74.42      4.81 o 
  10  12   3       33.57       33.29      3.77 o 
  12  12   3       43.75       45.50      4.87 o 
  14  12   3       18.80       20.62      5.88 o 
  16  12   3        0.22       -2.52      4.48 o 
  18  12   3        0.34        4.72      3.63 o 
  20  12   3        3.38       11.94      4.08 o 
 -19  13   3      101.54      120.71      7.19 o 
 -17  13   3       38.27       40.07      4.84 o 
 -15  13   3      267.55      305.49     10.25 o 
 -13  13   3        4.36        1.52      4.14 o 
 -11  13   3      143.80      177.93      7.31 o 
  -9  13   3       33.55       33.90      3.31 o 
  -7  13   3      336.84      357.45      7.54 o 
  -5  13   3      431.33      470.01      9.95 o 
  -3  13   3       77.89       86.69      4.89 o 
  -1  13   3     1052.82     1074.90     16.59 o 
   1  13   3       11.39        9.95      2.94 o 
   3  13   3      462.52      497.68     10.13 o 
   5  13   3      214.91      232.84      6.95 o 
   7  13   3      528.71      539.72     14.49 o 
   9  13   3      107.93      141.99      8.13 o 
  11  13   3      112.23      106.22      7.73 o 
  13  13   3       83.33      110.60     15.63 o 
  15  13   3       45.66       50.74      6.39 o 
  17  13   3      283.75      347.30     13.20 o 
 -16  14   3       41.36       44.55      5.25 o 
 -14  14   3       10.54        7.98      3.94 o 
 -12  14   3       41.23       37.60      4.73 o 
 -10  14   3        0.78       -0.39      2.58 o 
  -8  14   3        0.13        1.15      2.70 o 
  -6  14   3        1.71        0.98      2.82 o 
  -4  14   3        0.06        2.40      2.87 o 
  -2  14   3       48.69       49.29      4.24 o 
   0  14   3      216.36      239.53      7.41 o 
   2  14   3      201.12      229.99      7.88 o 
   4  14   3        6.12       10.51      3.32 o 
   6  14   3        0.05        3.18      3.86 o 
   8  14   3       24.40       27.06      4.40 o 
  10  14   3       46.18       51.94      6.12 o 
  12  14   3        0.08        3.58      4.52 o 
  14  14   3      242.50      311.84     15.14 o 
 -11  15   3       49.21       52.74      5.90 o 
  -9  15   3       64.74       73.29      5.51 o 
  -7  15   3      404.31      424.60      9.24 o 
  -5  15   3        4.02        6.53      3.24 o 
  -3  15   3        6.46       -2.89      2.95 o 
  -1  15   3        0.40       -1.28      3.24 o 
   1  15   3        4.43        3.39      3.40 o 
   3  15   3        0.22        1.85      3.33 o 
   5  15   3       87.85       76.03      5.60 o 
   7  15   3       19.81       15.52      3.86 o 
   9  15   3        0.39        8.00      4.21 o 
 -34   0   4        0.46       -5.58      5.83 o 
 -32   0   4        1.47        0.60      5.58 o 
 -30   0   4       14.22       13.61      5.94 o 
 -28   0   4       19.08       21.30      5.78 o 
 -26   0   4        1.92        0.17      4.52 o 
 -24   0   4      204.39      196.60     10.71 o 
 -22   0   4       20.63       21.46      5.04 o 
 -20   0   4      653.78      645.91     18.04 o 
 -18   0   4      111.21      120.96      7.48 o 
 -16   0   4       78.07       62.28      3.27 o 
 -14   0   4     3473.60     4216.64     49.13 o 
 -12   0   4    29962.71    30892.57    347.61 o 
 -10   0   4    17939.77    18798.10    211.60 o 
  -8   0   4     2523.09     2658.82     35.30 o 
  -6   0   4     2380.87     2025.05     27.38 o 
  -4   0   4        0.01       -0.12      0.91 o 
  -2   0   4    17138.17    19885.25    292.04 o 
   0   0   4    31769.16    37057.16    477.42 o 
   2   0   4      140.93      142.64      5.28 o 
   4   0   4     1564.26     1396.81     17.62 o 
   6   0   4      381.45      418.14      6.74 o 
   8   0   4     9813.33     9368.26    106.74 o 
  10   0   4      442.39      486.04      7.76 o 
  12   0   4     8312.59     8213.14     94.07 o 
  14   0   4      275.02      310.03      5.62 o 
  16   0   4     8532.76     8500.90     97.53 o 
  18   0   4     1342.23     1265.92     23.44 o 
  20   0   4       21.24       28.38      4.31 o 
  22   0   4      348.87      302.92     27.65 o 
  24   0   4       55.92       53.21      7.59 o 
  26   0   4      152.16      178.47     11.09 o 
  28   0   4       17.79       21.73      6.48 o 
  30   0   4      124.52      115.98     10.29 o 
 -33   1   4        6.44       10.09      4.42 o 
 -31   1   4       23.35       19.16      4.44 o 
 -29   1   4        2.76        8.48      3.79 o 
 -27   1   4      224.90      211.15      8.24 o 
 -25   1   4       46.12       42.86      4.35 o 
 -23   1   4        4.95        5.77      3.04 o 
 -21   1   4       12.36        9.71      2.45 o 
 -19   1   4      577.03      594.40      9.04 o 
 -17   1   4     1855.58     1881.07     20.13 o 
 -15   1   4     2038.62     1938.67     17.90 o 
 -13   1   4      466.26      470.88     11.52 o 
 -11   1   4      681.85      678.25     15.10 o 
  -9   1   4      345.85      350.51      4.84 o 
  -7   1   4     3148.76     3450.05     34.43 o 
  -5   1   4     1265.14     1361.86     13.38 o 
  -3   1   4      909.19     1017.25     10.73 o 
  -1   1   4      167.43      138.25      4.17 o 
   1   1   4     7138.45     8442.05     71.56 o 
   3   1   4      320.75      351.79      9.35 o 
   5   1   4     5772.78     6183.42     50.27 o 
   7   1   4     2186.61     2552.13     22.92 o 
   9   1   4     1338.17     1332.53     11.53 o 
  11   1   4       16.55       15.88      1.16 o 
  13   1   4     1707.39     1667.75     15.99 o 
  15   1   4        3.59        5.03      1.58 o 
  17   1   4     3403.68     3181.42     33.07 o 
  19   1   4      638.03      620.16      8.37 o 
  21   1   4      216.68      223.42      5.66 o 
  23   1   4      239.95      204.23      7.76 o 
  25   1   4       82.52       76.68      5.53 o 
  27   1   4      142.52      141.04      7.38 o 
  29   1   4        6.27       10.42      4.50 o 
  31   1   4      124.29      125.18      7.55 o 
 -34   2   4        0.39       -0.31      4.33 o 
 -32   2   4       18.32       16.44      4.59 o 
 -30   2   4        1.19        1.56      3.72 o 
 -28   2   4        4.15        2.96      3.67 o 
 -26   2   4        1.62        0.34      3.24 o 
 -24   2   4       14.42        8.52      2.59 o 
 -22   2   4       62.46       51.75      3.41 o 
 -20   2   4     1118.39     1130.14     14.72 o 
 -18   2   4      184.65      179.47      5.36 o 
 -16   2   4        1.30        2.50      1.24 o 
 -14   2   4       91.29       83.42      2.43 o 
 -12   2   4      251.70      302.52      5.60 o 
 -10   2   4      124.93      163.00      3.51 o 
  -8   2   4      503.45      455.40      6.09 o 
  -6   2   4      770.57      881.58      8.48 o 
  -4   2   4      785.71      844.59      8.16 o 
  -2   2   4     2682.06     2772.86     30.43 o 
   0   2   4       61.87       51.36      1.59 o 
   2   2   4     1998.36     2374.21     20.11 o 
   4   2   4      661.74      869.60      9.44 o 
   6   2   4      471.20      557.31      7.30 o 
   8   2   4        3.97       20.40      1.36 o 
  10   2   4     1361.03     1369.82     15.36 o 
  12   2   4      171.00      193.42      4.51 o 
  14   2   4       16.45       15.80      1.69 o 
  16   2   4       50.16       35.96      2.35 o 
  18   2   4      411.88      359.09      6.53 o 
  20   2   4      301.80      303.09      6.84 o 
  22   2   4      552.57      486.61      8.03 o 
  24   2   4        1.06        1.22      3.52 o 
  26   2   4        0.62        0.87      3.71 o 
  28   2   4       47.73       52.17      5.33 o 
  30   2   4      153.37      150.93      8.02 o 
 -33   3   4       11.92       20.96      7.10 o 
 -31   3   4       32.14       40.88      6.12 o 
 -29   3   4        0.91       -2.25      4.24 o 
 -27   3   4      201.61      240.53      8.92 o 
 -25   3   4      287.10      279.67      8.31 o 
 -23   3   4      233.06      272.26      7.93 o 
 -21   3   4      499.38      506.87      9.39 o 
 -19   3   4      981.59      946.54     14.16 o 
 -17   3   4     1392.49     1416.48     22.04 o 
 -15   3   4      535.01      516.33     10.02 o 
 -13   3   4     2399.50     2196.43     22.63 o 
 -11   3   4      590.68      592.89      6.59 o 
  -9   3   4     9041.23     9487.94     85.50 o 
  -7   3   4     2930.90     2902.89     24.98 o 
  -5   3   4     8892.39     9271.47     78.91 o 
  -3   3   4     5579.75     6044.74     55.22 o 
  -1   3   4     7442.47     8121.76     73.67 o 
   1   3   4     1546.48     1793.01     17.68 o 
   3   3   4     4075.68     4653.69     42.81 o 
   5   3   4     2249.41     2118.05     25.88 o 
   7   3   4      830.95      996.93     10.16 o 
   9   3   4     2512.94     2507.61     24.10 o 
  11   3   4       83.54       64.42      2.38 o 
  13   3   4     7490.12     7293.14     66.54 o 
  15   3   4      833.50      769.86      9.49 o 
  17   3   4     1424.28     1319.74     14.53 o 
  19   3   4     2389.22     2340.50     25.50 o 
  21   3   4      246.89      231.36      6.01 o 
  23   3   4       67.65       67.25      3.80 o 
  25   3   4      293.72      288.08      7.66 o 
  27   3   4      261.14      262.05      9.26 o 
  29   3   4        2.77        7.98      4.30 o 
 -32   4   4       24.00       24.23      6.97 o 
 -30   4   4        0.03        5.16      5.82 o 
 -28   4   4       19.34       19.16      4.22 o 
 -26   4   4        0.09       -2.33      3.43 o 
 -24   4   4      472.71      487.48     11.08 o 
 -22   4   4       31.62       25.38      3.30 o 
 -20   4   4        8.06        9.25      2.29 o 
 -18   4   4      238.89      231.78      5.36 o 
 -16   4   4      569.10      573.44      7.93 o 
 -14   4   4       54.38       74.69      2.69 o 
 -12   4   4      309.28      248.78      6.60 o 
 -10   4   4      470.18      403.73      6.42 o 
  -8   4   4     3950.20     4296.90     41.98 o 
  -6   4   4     1416.24     1421.11     14.55 o 
  -4   4   4      586.51      568.37      8.24 o 
  -2   4   4     4449.23     4578.69     42.63 o 
   0   4   4      529.81      609.34      8.63 o 
   2   4   4      310.29      467.68      7.43 o 
   4   4   4     2344.30     2222.43     24.69 o 
   6   4   4     2472.88     2461.00     23.52 o 
   8   4   4     2120.10     1901.69     18.74 o 
  10   4   4     7590.70     7687.15     69.82 o 
  12   4   4       99.19       87.32      2.96 o 
  14   4   4     1667.13     1560.48     17.82 o 
  16   4   4     1559.40     1468.18     17.13 o 
  18   4   4        4.98        2.32      1.99 o 
  20   4   4       47.13       46.11      4.40 o 
  22   4   4        4.51       -1.25      2.65 o 
  24   4   4       22.13       20.35      3.75 o 
  26   4   4        1.00       -2.36      3.25 o 
  28   4   4       12.96       18.38      6.57 o 
  30   4   4       85.46       87.57      7.87 o 
 -33   5   4        3.99       13.97     10.46 o 
 -31   5   4        7.66        4.68      4.17 o 
 -29   5   4        0.02        4.27      5.08 o 
 -27   5   4        0.01       -3.60      3.82 o 
 -25   5   4       10.66       12.95      3.94 o 
 -23   5   4        9.51       14.70      3.73 o 
 -21   5   4       36.45       31.08      3.29 o 
 -19   5   4       34.00       29.42      2.44 o 
 -17   5   4      195.66      194.33      4.90 o 
 -15   5   4        7.82        3.33      1.49 o 
 -13   5   4       72.84       80.63      3.12 o 
 -11   5   4     1726.41     1622.03     19.10 o 
  -9   5   4       69.46      105.83      6.34 o 
  -7   5   4      456.75      386.80      7.05 o 
  -5   5   4      546.19      626.27      9.54 o 
  -3   5   4       64.57       93.58      5.85 o 
  -1   5   4     5677.93     6097.42     71.15 o 
   1   5   4     2618.59     2707.77     27.72 o 
   3   5   4      387.29      438.83      6.45 o 
   5   5   4       34.48       22.23      2.15 o 
   7   5   4     4386.07     4253.11     43.16 o 
   9   5   4       13.30       10.16      1.50 o 
  11   5   4      435.73      475.28      6.70 o 
  13   5   4        1.53       -0.64      1.93 o 
  15   5   4      571.81      583.68      8.64 o 
  17   5   4        1.60       -0.21      1.88 o 
  19   5   4       26.33       33.38      3.37 o 
  21   5   4      284.89      301.47      7.81 o 
  23   5   4        2.44       -1.42      2.83 o 
  25   5   4      137.26      139.43      6.68 o 
  27   5   4        2.48       -0.70      3.50 o 
  29   5   4       17.46       15.90      4.21 o 
 -32   6   4        4.15        3.14      4.28 o 
 -30   6   4       40.51       39.42      5.28 o 
 -28   6   4        0.00       -4.69      4.69 o 
 -26   6   4       11.29       -0.95      3.50 o 
 -24   6   4      128.89      120.12     10.64 o 
 -22   6   4        2.31       -1.08      2.53 o 
 -20   6   4        5.63        5.67      2.00 o 
 -18   6   4      193.31      200.25      5.09 o 
 -16   6   4      101.53       95.74      3.31 o 
 -14   6   4       40.35       46.22      2.26 o 
 -12   6   4      109.54      113.05      3.66 o 
 -10   6   4       96.34      135.57      3.85 o 
  -8   6   4       53.08       27.39      2.02 o 
  -6   6   4     2895.09     2898.97     35.27 o 
  -4   6   4      453.76      403.86     11.08 o 
  -2   6   4     9420.79     9792.75    103.60 o 
   0   6   4     5273.20     5638.21     87.19 o 
   2   6   4      119.66      110.69      4.29 o 
   4   6   4      125.15      147.57      4.06 o 
   6   6   4      386.78      375.01      6.70 o 
   8   6   4     4335.11     4100.21     45.87 o 
  10   6   4       20.08       33.01      4.12 o 
  12   6   4      242.22      245.62      5.39 o 
  14   6   4     1965.85     1943.75     23.88 o 
  16   6   4     1097.25     1040.07     13.21 o 
  18   6   4      184.62      185.18      5.49 o 
  20   6   4      612.44      596.54     11.17 o 
  22   6   4       88.70       86.69      4.70 o 
  24   6   4      180.58      199.36      7.72 o 
  26   6   4        2.99       -0.34      4.05 o 
  28   6   4       52.24       62.20      9.91 o 
 -31   7   4        0.29       -4.95      4.95 o 
 -29   7   4        3.03        1.21      8.01 o 
 -27   7   4       52.57       45.73      6.83 o 
 -25   7   4        0.06       -4.03      4.03 o 
 -23   7   4       17.48       15.38      3.82 o 
 -21   7   4        6.52        0.43      3.05 o 
 -19   7   4        3.17        3.50      2.30 o 
 -17   7   4      117.72      122.10      4.96 o 
 -15   7   4       12.80       13.51      2.16 o 
 -13   7   4       22.79       22.79      2.34 o 
 -11   7   4      413.66      451.39      6.82 o 
  -9   7   4      235.12      263.97      5.02 o 
  -7   7   4      359.47      380.37      6.05 o 
  -5   7   4      786.22      753.59     11.41 o 
  -3   7   4       49.31       68.75      6.05 o 
  -1   7   4      852.59      860.37     15.14 o 
   1   7   4      105.64       98.41      5.14 o 
   3   7   4      155.31      126.07      5.26 o 
   5   7   4      114.77       87.82      3.63 o 
   7   7   4     3558.34     3256.24     34.17 o 
   9   7   4      197.78      175.68      4.58 o 
  11   7   4       19.81       13.55      2.08 o 
  13   7   4     5584.81     5556.71     63.17 o 
  15   7   4       51.46       55.36      3.51 o 
  17   7   4      142.15      143.98      5.17 o 
  19   7   4       13.40        8.42      3.23 o 
  21   7   4       79.45       80.00      5.52 o 
  23   7   4        0.24        2.70      3.46 o 
  25   7   4      180.55      181.25     12.07 o 
  27   7   4      175.51      186.91      9.78 o 
 -30   8   4       25.36       21.09     10.11 o 
 -28   8   4        1.30        3.18      5.35 o 
 -26   8   4        0.79       -4.50      4.50 o 
 -24   8   4        0.78       -0.54      4.61 o 
 -22   8   4      173.86      169.73      8.20 o 
 -20   8   4       48.91       53.11      5.55 o 
 -18   8   4        1.43        4.31      3.41 o 
 -16   8   4      444.69      454.09      9.38 o 
 -14   8   4       21.87       26.59      2.76 o 
 -12   8   4     1058.91     1049.80     12.70 o 
 -10   8   4       91.68       79.79      3.21 o 
  -8   8   4     2053.09     1960.96     22.59 o 
  -6   8   4      126.76      118.79      4.05 o 
  -4   8   4       14.06       11.53      2.11 o 
  -2   8   4       41.19       44.44      3.03 o 
   0   8   4       35.37       30.20      2.99 o 
   2   8   4      247.80      246.83      9.38 o 
   4   8   4      295.50      328.00      7.54 o 
   6   8   4     1795.57     1682.12     23.43 o 
   8   8   4      328.82      325.40      6.76 o 
  10   8   4      116.30      149.58      4.88 o 
  12   8   4       31.65       33.53      2.96 o 
  14   8   4      417.18      453.30      8.74 o 
  16   8   4      173.96      141.49      6.16 o 
  18   8   4      200.40      229.26      7.21 o 
  20   8   4        7.88       10.05      3.19 o 
  22   8   4       92.07       91.90      6.17 o 
  24   8   4      127.64      154.98      7.79 o 
  26   8   4       12.52       14.80      5.90 o 
 -27   9   4        0.46       -1.35      5.02 o 
 -25   9   4       38.02       35.90      7.29 o 
 -23   9   4        1.86       -4.66      4.66 o 
 -21   9   4       30.12       27.51      3.64 o 
 -19   9   4      263.24      280.12      7.82 o 
 -17   9   4     1212.78     1230.34     18.97 o 
 -15   9   4      568.24      570.92     10.46 o 
 -13   9   4        1.58        2.01      2.23 o 
 -11   9   4     1052.08     1010.27     13.83 o 
  -9   9   4      192.86      198.29      5.56 o 
  -7   9   4      435.24      403.35      7.65 o 
  -5   9   4     2004.09     2022.66     23.58 o 
  -3   9   4     1841.76     1825.86     21.66 o 
  -1   9   4     2793.20     2626.57     31.42 o 
   1   9   4     1761.31     1720.01     24.21 o 
   3   9   4     2671.05     2512.92     33.21 o 
   5   9   4       36.34       19.44      2.85 o 
   7   9   4       52.70       83.59      4.52 o 
   9   9   4        3.93        1.68      2.25 o 
  11   9   4      803.20      734.36     11.61 o 
  13   9   4      218.45      190.01      7.51 o 
  15   9   4      347.20      380.43      9.42 o 
  17   9   4       54.15       57.60      4.95 o 
  19   9   4       75.35       73.45      5.46 o 
  21   9   4      170.26      175.05      8.73 o 
  23   9   4       13.46        2.80      4.26 o 
  25   9   4       21.78       11.98      9.57 o 
 -26  10   4        8.41        7.41      5.78 o 
 -24  10   4       55.18       52.60      7.30 o 
 -22  10   4        3.83       -0.11      4.02 o 
 -20  10   4       97.72       96.49      5.39 o 
 -18  10   4        3.30        3.10      2.96 o 
 -16  10   4      289.18      287.27      7.54 o 
 -14  10   4        0.14        2.05      2.39 o 
 -12  10   4     1003.46     1034.80     15.95 o 
 -10  10   4      801.52      848.80     12.56 o 
  -8  10   4        5.61        3.56      2.31 o 
  -6  10   4        3.71        4.50      2.34 o 
  -4  10   4        9.24       15.55      3.02 o 
  -2  10   4     1422.78     1391.85     18.99 o 
   0  10   4      387.10      347.01      7.72 o 
   2  10   4      776.75      693.24     14.37 o 
   4  10   4     1015.67      949.41     15.74 o 
   6  10   4       10.88       13.54      2.86 o 
   8  10   4       65.13       61.72      4.25 o 
  10  10   4      307.45      297.83     10.03 o 
  12  10   4       54.60       48.17      4.62 o 
  14  10   4      314.84      309.98      8.16 o 
  16  10   4      105.16       82.50      5.69 o 
  18  10   4        0.14        0.30      3.29 o 
  20  10   4        6.79        0.45      3.56 o 
  22  10   4        2.96        2.80      4.22 o 
 -25  11   4       12.97       10.59      6.09 o 
 -23  11   4        8.13        8.75      4.52 o 
 -21  11   4        2.67        1.50      3.22 o 
 -19  11   4       58.46       51.34      4.29 o 
 -17  11   4      194.79      199.92      6.76 o 
 -15  11   4      884.97      884.04     19.47 o 
 -13  11   4       37.99       39.08      3.89 o 
 -11  11   4      123.17       95.04      5.09 o 
  -9  11   4       35.33       31.26      3.07 o 
  -7  11   4      332.16      337.41      7.40 o 
  -5  11   4       39.56       38.04      3.28 o 
  -3  11   4      163.30      175.39      5.87 o 
  -1  11   4      115.97      115.11      5.14 o 
   1  11   4      289.94      235.66      7.33 o 
   3  11   4      396.72      349.88      8.99 o 
   5  11   4        5.37        3.42      2.70 o 
   7  11   4      739.07      784.88     14.15 o 
   9  11   4       47.34       38.77      3.77 o 
  11  11   4      383.73      389.57     10.82 o 
  13  11   4       19.37       14.97      3.91 o 
  15  11   4      544.37      594.73     16.51 o 
  17  11   4       20.68       29.09      4.42 o 
  19  11   4      142.59      144.67      9.10 o 
  21  11   4      107.24      126.92      8.22 o 
 -22  12   4       24.02       22.27      3.91 o 
 -20  12   4       29.14       28.82      3.85 o 
 -18  12   4       30.02       22.73      4.28 o 
 -16  12   4        5.78        3.95      3.54 o 
 -14  12   4        0.84       -1.13      3.10 o 
 -12  12   4       75.24       88.00      5.16 o 
 -10  12   4        5.37        0.48      2.42 o 
  -8  12   4      546.21      570.90     10.28 o 
  -6  12   4        3.97        2.91      2.42 o 
  -4  12   4      164.37      172.03      7.55 o 
  -2  12   4      101.48       98.90      5.01 o 
   0  12   4       71.88       65.54      4.24 o 
   2  12   4      288.73      293.52      8.40 o 
   4  12   4       61.68       42.89      4.13 o 
   6  12   4      990.02     1020.98     17.42 o 
   8  12   4       36.97       36.84      3.98 o 
  10  12   4      515.85      531.43     13.19 o 
  12  12   4       11.24        3.42      3.47 o 
  14  12   4      522.62      558.47     16.21 o 
  16  12   4      253.21      299.69     12.23 o 
  18  12   4        6.63       -3.33      3.97 o 
 -19  13   4        4.14        5.42      3.92 o 
 -17  13   4       31.01       29.97      5.41 o 
 -15  13   4        0.03       -1.16      4.27 o 
 -13  13   4       12.25        8.52      3.77 o 
 -11  13   4       20.25       21.95      3.72 o 
  -9  13   4        0.10        8.12      2.85 o 
  -7  13   4       82.48       83.37      4.70 o 
  -5  13   4        6.79        5.93      2.82 o 
  -3  13   4       30.96       20.93      3.41 o 
  -1  13   4       45.79       48.49      4.11 o 
   1  13   4       12.72        4.46      3.10 o 
   3  13   4       92.01      101.38      5.87 o 
   5  13   4       89.61       88.05      5.52 o 
   7  13   4       39.86       37.75      4.31 o 
   9  13   4        0.04       -0.44      2.87 o 
  11  13   4        2.40        1.27      3.52 o 
  13  13   4        0.04       -4.52      4.52 o 
  15  13   4      109.91      117.03      8.94 o 
 -16  14   4       14.76       14.75      4.41 o 
 -14  14   4       42.95       50.64      5.39 o 
 -12  14   4       35.59       44.10      5.12 o 
 -10  14   4        0.96        3.43      3.26 o 
  -8  14   4       22.75       30.82      3.83 o 
  -6  14   4       42.87       39.07      4.03 o 
  -4  14   4       39.28       39.41      4.03 o 
  -2  14   4      278.37      302.68      8.36 o 
   0  14   4       39.01       39.92      6.32 o 
   2  14   4      107.56      132.28      6.78 o 
   4  14   4        2.62        5.93      3.28 o 
   6  14   4      121.52      121.51      6.50 o 
   8  14   4       35.91       37.64      4.43 o 
  10  14   4      229.00      244.64     11.04 o 
  12  14   4       13.99       12.91      6.70 o 
  -9  15   4       11.54       20.79      4.29 o 
  -7  15   4      127.49      126.87      6.41 o 
  -5  15   4       74.49       84.58      5.42 o 
  -3  15   4       22.85       24.71      3.91 o 
  -1  15   4      208.98      234.11      8.48 o 
   1  15   4       28.28       28.91      4.75 o 
   3  15   4        0.05        1.27      3.70 o 
   5  15   4       86.03       86.36      6.61 o 
 -33   1   5        7.08        2.70      4.46 o 
 -31   1   5        3.52       -0.54      3.98 o 
 -29   1   5       12.08       13.84      4.40 o 
 -27   1   5       24.99       23.56      6.43 o 
 -25   1   5        7.19        5.52      3.52 o 
 -23   1   5       75.72       72.32      5.09 o 
 -21   1   5      939.61     1015.71     15.17 o 
 -19   1   5     4947.38     4943.34     49.55 o 
 -17   1   5      196.53      199.03      4.74 o 
 -15   1   5       54.35       48.55      2.02 o 
 -13   1   5        1.19       -0.99      0.99 o 
 -11   1   5       69.40       89.44      3.44 o 
  -9   1   5      501.16      509.51      6.65 o 
  -7   1   5      549.40      532.89      6.04 o 
  -5   1   5     3104.05     3417.59     28.73 o 
  -3   1   5       97.18      117.76      3.15 o 
  -1   1   5     8596.80     9907.28     83.95 o 
   1   1   5      499.36      702.71     10.01 o 
   3   1   5      123.05      218.40      4.14 o 
   5   1   5      326.64      348.98      4.77 o 
   7   1   5      926.41     1016.10     12.13 o 
   9   1   5       13.43       14.32      1.27 o 
  11   1   5        6.16        6.22      1.35 o 
  13   1   5     1453.38     1339.08     13.66 o 
  15   1   5       65.26       33.79      2.14 o 
  17   1   5      962.08      956.42     12.24 o 
  19   1   5        4.03        7.97      1.96 o 
  21   1   5       66.90       59.51      4.25 o 
  23   1   5       77.34       86.09      8.37 o 
  25   1   5      116.66      107.34     10.15 o 
  27   1   5       34.04       29.62      4.98 o 
  29   1   5        0.07       -4.25      4.25 o 
 -34   2   5       28.17       25.39      6.08 o 
 -32   2   5       54.81       43.37      6.44 o 
 -30   2   5        0.95       -3.71      3.71 o 
 -28   2   5       11.66       10.68      4.00 o 
 -26   2   5       60.21       57.16      5.13 o 
 -24   2   5      362.17      409.42      8.77 o 
 -22   2   5      109.66      109.95      4.75 o 
 -20   2   5        1.60       -0.84      2.35 o 
 -18   2   5       20.41       15.56      2.11 o 
 -16   2   5      268.69      283.47      4.95 o 
 -14   2   5      535.59      519.16      8.72 o 
 -12   2   5      823.70      759.05     15.89 o 
 -10   2   5     1514.68     1341.41     13.27 o 
  -8   2   5      556.55      581.86      6.17 o 
  -6   2   5      589.51      555.84      5.93 o 
  -4   2   5      249.69      232.39      3.70 o 
  -2   2   5     8325.99     8970.86     68.87 o 
   0   2   5        6.53        3.83      1.56 o 
   2   2   5     6544.89     7024.40     54.30 o 
   4   2   5     1345.68     1410.36     12.77 o 
   6   2   5     8876.06     8521.78     69.08 o 
   8   2   5     2574.94     2565.29     52.32 o 
  10   2   5     2862.20     2860.29     29.96 o 
  12   2   5     8111.53     7988.93     69.01 o 
  14   2   5      238.10      168.41      6.09 o 
  16   2   5     1171.24     1213.78     13.69 o 
  18   2   5     1454.48     1328.91     15.96 o 
  20   2   5     1154.18     1125.18     14.24 o 
  22   2   5        5.14       -1.02      2.79 o 
  24   2   5      527.73      570.22     13.09 o 
  26   2   5      151.25      124.09      7.06 o 
  28   2   5       20.89       20.67      4.86 o 
 -33   3   5        3.51        5.24     13.91 o 
 -31   3   5        6.70        6.81      8.75 o 
 -29   3   5        1.15       -2.22      6.30 o 
 -27   3   5      138.55      109.21      6.61 o 
 -25   3   5        8.65        8.83      3.60 o 
 -23   3   5       35.13       26.09      4.16 o 
 -21   3   5       26.09       32.92      3.05 o 
 -19   3   5       14.12        6.48      2.11 o 
 -17   3   5       52.99       50.00      2.43 o 
 -15   3   5       19.34       19.57      1.72 o 
 -13   3   5       51.77       37.48      1.88 o 
 -11   3   5        0.75       -1.02      1.02 o 
  -9   3   5       11.56        7.55      1.07 o 
  -7   3   5     1673.40     1847.87     16.56 o 
  -5   3   5      120.29      143.23      3.68 o 
  -3   3   5     3768.19     3912.41     32.88 o 
  -1   3   5      525.17      464.30      7.02 o 
   1   3   5       57.45       51.06      2.02 o 
   3   3   5     1082.93     1127.99     12.12 o 
   5   3   5       18.60       24.31      1.96 o 
   7   3   5       14.00        9.42      1.42 o 
   9   3   5      269.20      267.35      5.04 o 
  11   3   5     4986.27     4841.37     42.81 o 
  13   3   5     1401.64     1414.92     14.40 o 
  15   3   5     1012.71      959.56     11.46 o 
  17   3   5       72.06       71.19      3.08 o 
  19   3   5       54.85       53.92      3.22 o 
  21   3   5      119.49      130.15      5.01 o 
  23   3   5        3.09        1.64      2.53 o 
  25   3   5        5.60       -2.75      3.24 o 
  27   3   5        7.70        7.72      4.73 o 
  29   3   5        7.64        7.55      4.59 o 
 -32   4   5        0.20       -0.38      8.03 o 
 -30   4   5       17.33       17.44     13.14 o 
 -28   4   5       77.27       68.83      5.64 o 
 -26   4   5        7.00       11.65      3.84 o 
 -24   4   5        0.02        2.03      3.45 o 
 -22   4   5       94.57       90.18      7.19 o 
 -20   4   5      226.39      240.03      7.21 o 
 -18   4   5      274.36      249.12      6.18 o 
 -16   4   5     1147.63     1225.00     15.61 o 
 -14   4   5      332.89      308.63      8.00 o 
 -12   4   5      531.34      498.71      7.17 o 
 -10   4   5     2229.52     2237.79     20.91 o 
  -8   4   5     1776.71     1723.59     16.55 o 
  -6   4   5      939.42      921.52      9.79 o 
  -4   4   5     3417.04     3518.19     36.06 o 
  -2   4   5     1839.14     1929.51     19.28 o 
   0   4   5      115.87      241.05      4.75 o 
   2   4   5      431.47      379.17      6.01 o 
   4   4   5     2725.43     2646.74     29.49 o 
   6   4   5     8319.48     8165.22     79.02 o 
   8   4   5        0.79        1.51      1.16 o 
  10   4   5      725.09      703.72      8.30 o 
  12   4   5     3804.51     3586.83     32.52 o 
  14   4   5      621.62      604.63      8.24 o 
  16   4   5      301.05      298.60      6.10 o 
  18   4   5       67.85       70.48      3.84 o 
  20   4   5      365.61      351.54      8.73 o 
  22   4   5      169.20      197.36      8.51 o 
  24   4   5      178.02      164.46      7.27 o 
  26   4   5       55.16       58.39      4.98 o 
  28   4   5      244.76      280.71     12.09 o 
 -31   5   5        0.05        3.15      5.99 o 
 -29   5   5        2.22       -2.68      3.76 o 
 -27   5   5       21.24       14.90      4.22 o 
 -25   5   5        2.07        5.53      3.68 o 
 -23   5   5      407.69      438.99     12.01 o 
 -21   5   5       21.50       16.75      3.04 o 
 -19   5   5      179.74      188.17      6.67 o 
 -17   5   5       85.21       89.49      3.61 o 
 -15   5   5       74.59       72.50      3.25 o 
 -13   5   5        4.51        5.48      1.48 o 
 -11   5   5      575.68      592.55      7.73 o 
  -9   5   5     1048.47     1138.88     12.57 o 
  -7   5   5     2014.10     2160.29     27.14 o 
  -5   5   5     6218.00     6627.15     85.85 o 
  -3   5   5      465.74      478.13      8.10 o 
  -1   5   5     3448.10     3617.06     52.05 o 
   3   5   5     4593.12     4596.08     50.03 o 
   5   5   5      642.13      636.88      9.14 o 
   7   5   5     1472.68     1508.21     18.61 o 
   9   5   5       12.24        4.63      1.58 o 
  11   5   5       65.24       63.48      2.87 o 
  13   5   5       39.96       19.70      2.08 o 
  15   5   5      112.80       85.30      3.59 o 
  17   5   5      511.56      489.85      8.85 o 
  19   5   5        7.03        4.57      2.79 o 
  21   5   5      324.38      311.28     10.43 o 
  23   5   5      103.23      101.07      5.86 o 
  25   5   5       32.19       15.81      3.93 o 
  27   5   5       73.63       83.68      5.78 o 
 -30   6   5        0.31       -0.44      4.04 o 
 -28   6   5        0.08       -1.90      3.79 o 
 -26   6   5       66.11       68.28      5.68 o 
 -24   6   5       11.24        8.53      3.67 o 
 -22   6   5        3.26        0.07      2.63 o 
 -20   6   5       16.11       20.69      3.08 o 
 -18   6   5      457.81      465.14      8.90 o 
 -16   6   5       14.52        8.20      1.87 o 
 -14   6   5       97.31       98.85      4.63 o 
 -12   6   5        0.58       -0.90      1.52 o 
 -10   6   5      608.97      629.79      9.09 o 
  -8   6   5      489.86      480.05      8.50 o 
  -6   6   5      132.94      147.76     10.70 o 
  -2   6   5      842.20      836.43     13.87 o 
   2   6   5      204.20      197.47      6.81 o 
   4   6   5      137.39      179.97      5.07 o 
   6   6   5     6360.88     5893.49     64.08 o 
   8   6   5       66.27       61.98      3.08 o 
  10   6   5      979.45     1085.91     19.18 o 
  12   6   5      576.16      509.72      8.35 o 
  14   6   5      508.45      545.63      9.57 o 
  16   6   5       56.42       61.80      3.78 o 
  18   6   5     1383.92     1414.23     19.17 o 
  20   6   5      105.45      110.99      6.21 o 
  22   6   5       49.04       48.30      4.81 o 
  24   6   5       24.26       20.48      4.83 o 
  26   6   5        5.21        7.09      4.63 o 
 -29   7   5        0.82       -2.84      4.90 o 
 -27   7   5       43.36       38.20      7.04 o 
 -25   7   5        4.95        3.80      7.84 o 
 -23   7   5        1.89        5.87      3.51 o 
 -21   7   5      102.71       77.86      5.79 o 
 -19   7   5        1.87        4.23      2.69 o 
 -17   7   5      175.43      152.35      7.17 o 
 -15   7   5      263.85      272.62      6.85 o 
 -13   7   5      116.69       99.62      4.29 o 
 -11   7   5      668.31      673.04      9.81 o 
  -9   7   5      104.87      108.89      4.86 o 
  -7   7   5      739.46      686.02      9.89 o 
  -5   7   5      331.43      324.10      6.24 o 
  -3   7   5     3348.17     3298.93     41.66 o 
  -1   7   5      303.53      364.92      8.03 o 
   1   7   5      300.28      315.52      7.50 o 
   3   7   5      219.73      195.61      7.04 o 
   5   7   5       17.33        6.82      2.18 o 
   7   7   5      271.70      272.75      6.34 o 
   9   7   5      110.79      104.47      4.32 o 
  11   7   5        8.23        8.59      2.33 o 
  13   7   5      458.47      454.93      8.78 o 
  15   7   5      320.85      403.88      8.33 o 
  17   7   5        6.01        2.98      2.54 o 
  19   7   5       12.22       11.97      3.27 o 
  21   7   5      312.40      351.40     10.36 o 
  23   7   5        0.00        5.73      3.78 o 
  25   7   5       35.94       36.49      5.62 o 
 -28   8   5        8.46        8.59      5.64 o 
 -26   8   5       17.52       16.71      5.67 o 
 -24   8   5      263.34      273.61     12.83 o 
 -22   8   5       60.66       48.62      5.26 o 
 -20   8   5       42.39       52.02      4.42 o 
 -18   8   5       93.95       88.10      5.23 o 
 -16   8   5       79.78       95.00      4.97 o 
 -14   8   5       66.41       57.10      3.61 o 
 -12   8   5      834.08      849.17     11.86 o 
 -10   8   5      440.80      447.18      7.81 o 
  -8   8   5     1077.97     1057.99     13.89 o 
  -6   8   5      950.62      974.39     14.53 o 
  -4   8   5      172.29      133.79      4.94 o 
  -2   8   5        0.25        0.05      2.34 o 
   0   8   5     1218.18     1105.34     17.13 o 
   2   8   5      234.84      217.55      6.47 o 
   4   8   5      107.37      111.03      4.95 o 
   6   8   5     2563.32     2477.01     32.94 o 
   8   8   5      939.91      860.59     12.94 o 
  10   8   5      503.35      497.01      9.10 o 
  12   8   5       24.93       14.47      2.99 o 
  14   8   5       42.45       48.40      4.65 o 
  16   8   5      207.57      185.74      6.44 o 
  18   8   5        6.05        4.75      3.43 o 
  20   8   5      507.66      524.69     14.69 o 
  22   8   5        0.05        2.91      4.12 o 
  24   8   5      176.54      141.84      8.67 o 
 -27   9   5        0.14       -3.47      5.04 o 
 -25   9   5        0.68        1.74      5.41 o 
 -23   9   5       27.19       28.53      4.84 o 
 -21   9   5       49.33       49.26      5.52 o 
 -19   9   5      531.12      562.83     11.43 o 
 -17   9   5       12.86       14.41      2.98 o 
 -15   9   5        3.13        5.33      2.42 o 
 -13   9   5      150.73      156.20      5.17 o 
 -11   9   5       70.10       68.53      3.39 o 
  -9   9   5       89.29       97.34      5.99 o 
  -7   9   5     1051.95     1056.04     15.99 o 
  -5   9   5      253.92      267.63      7.00 o 
  -3   9   5      170.50      147.28      5.80 o 
  -1   9   5     1800.47     1746.29     24.90 o 
   1   9   5      374.45      383.33      8.89 o 
   3   9   5      103.91       68.24      4.30 o 
   5   9   5      141.30      145.28      5.68 o 
   7   9   5      136.38      115.62      5.30 o 
   9   9   5      229.57      197.93      6.58 o 
  11   9   5      342.65      354.72      7.72 o 
  13   9   5        5.94        9.60      2.99 o 
  15   9   5      582.89      656.76     12.65 o 
  17   9   5       76.20       71.90      5.52 o 
  19   9   5       56.83       45.16      5.73 o 
  21   9   5       27.31       15.21      4.72 o 
  23   9   5       30.83       21.73      5.19 o 
 -26  10   5       50.34       59.56     11.94 o 
 -24  10   5       12.05       14.91      4.65 o 
 -22  10   5      124.02      113.12      7.66 o 
 -20  10   5       51.77       66.97      4.62 o 
 -18  10   5        5.25        5.69      2.99 o 
 -16  10   5      177.97      172.31      6.28 o 
 -14  10   5        5.87        4.60      2.61 o 
 -12  10   5     1644.08     1595.10     22.14 o 
 -10  10   5      393.98      408.74      8.94 o 
  -8  10   5       35.49       34.47      3.51 o 
  -6  10   5      282.87      276.60      9.39 o 
  -4  10   5     3015.85     2913.94     38.61 o 
  -2  10   5       10.59       15.28      3.10 o 
   0  10   5      439.58      483.23     10.49 o 
   2  10   5       58.26       50.48      4.07 o 
   4  10   5      908.68      846.78     14.92 o 
   6  10   5      347.90      342.05      8.66 o 
   8  10   5      473.39      484.93     10.50 o 
  10  10   5      760.07      772.01     14.22 o 
  12  10   5       24.38       25.20      3.55 o 
  14  10   5      911.93      984.97     16.83 o 
  16  10   5        5.44        1.08      3.41 o 
  18  10   5      291.07      320.80     10.81 o 
  20  10   5        0.53        2.86      4.31 o 
 -23  11   5        1.13        0.93      3.85 o 
 -21  11   5       71.87       59.92      4.66 o 
 -19  11   5       81.74       75.46      4.92 o 
 -17  11   5       88.16       87.90      5.06 o 
 -15  11   5        1.23        1.70      3.30 o 
 -13  11   5       40.73       36.17      4.64 o 
 -11  11   5        1.79       -2.98      2.98 o 
  -9  11   5       31.33       27.82      3.17 o 
  -7  11   5      101.29       87.51      4.91 o 
  -5  11   5      126.29      128.14      8.17 o 
  -3  11   5      432.42      445.20     11.10 o 
  -1  11   5       26.21       37.80      3.75 o 
   1  11   5      160.97      126.82      5.79 o 
   3  11   5       59.65       66.98      4.76 o 
   5  11   5        0.57       -0.10      3.46 o 
   7  11   5       76.04       68.77      4.85 o 
   9  11   5      229.02      233.96      7.47 o 
  11  11   5      164.65      177.88      8.03 o 
  13  11   5        6.26        3.69      3.80 o 
  15  11   5       54.91       75.25      6.00 o 
  17  11   5       20.90       22.77      4.39 o 
  19  11   5        0.84       -2.39      3.67 o 
 -20  12   5        0.51       -2.07      3.08 o 
 -18  12   5       18.24        8.19      3.32 o 
 -16  12   5       29.44       29.53      4.48 o 
 -14  12   5        3.04        1.93      3.44 o 
 -12  12   5        9.38        6.62      3.13 o 
 -10  12   5       14.76       14.79      3.30 o 
  -8  12   5        3.69        1.07      2.56 o 
  -6  12   5       11.45        5.92      3.00 o 
  -4  12   5       37.77       30.49      3.87 o 
  -2  12   5        3.63        0.94      2.89 o 
   0  12   5      383.11      387.02      9.70 o 
   2  12   5       88.11       76.99      5.14 o 
   4  12   5      146.15      142.04      6.48 o 
   6  12   5       17.51       11.44      3.25 o 
   8  12   5      149.80      149.27      6.64 o 
  10  12   5        0.48        4.47      3.56 o 
  12  12   5       12.00       17.91      5.27 o 
  14  12   5        9.66       17.77      5.41 o 
  16  12   5       13.20       14.55      5.36 o 
 -17  13   5       16.43       16.45      4.24 o 
 -15  13   5        0.43        4.68      3.82 o 
 -13  13   5       96.70       96.42      6.45 o 
 -11  13   5       55.53       50.03      4.55 o 
  -9  13   5       20.56       19.09      3.71 o 
  -7  13   5      187.60      202.53      9.49 o 
  -5  13   5       14.17       16.36      3.84 o 
  -3  13   5       58.73       63.92      4.96 o 
  -1  13   5      294.49      331.88      9.49 o 
   1  13   5      261.13      260.15      8.51 o 
   3  13   5        2.12       -0.43      3.45 o 
   5  13   5        5.08        0.98      3.57 o 
   7  13   5        0.78       -2.86      2.86 o 
   9  13   5        1.41        5.95      3.93 o 
  11  13   5      142.64      174.78      8.66 o 
  13  13   5       39.10       46.90      6.86 o 
 -14  14   5       22.16       21.38      4.56 o 
 -12  14   5        3.98       -3.33      4.68 o 
 -10  14   5        0.09       -2.91      3.21 o 
  -8  14   5       52.16       52.57      5.66 o 
  -6  14   5       16.28       19.97      4.09 o 
  -4  14   5      186.30      191.13      7.85 o 
  -2  14   5        0.89        5.42      3.41 o 
   0  14   5       39.61       35.86      4.49 o 
   2  14   5        0.64        1.13      3.27 o 
   4  14   5       60.83       63.18      5.24 o 
   6  14   5        1.06        2.66      3.29 o 
   8  14   5       95.59      107.81      7.32 o 
  -5  15   5        0.03       -2.52      6.43 o 
  -3  15   5       17.77       13.53      4.00 o 
  -1  15   5       42.84       46.52      5.01 o 
 -32   0   6        8.92       18.34      7.95 o 
 -30   0   6       67.36       72.77     15.98 o 
 -28   0   6      104.16      104.71      9.49 o 
 -26   0   6      281.66      280.92     13.83 o 
 -24   0   6       36.49       37.94      6.43 o 
 -22   0   6       87.56       92.92      7.83 o 
 -20   0   6      279.81      306.17      9.87 o 
 -18   0   6      952.42      822.19     17.40 o 
 -16   0   6     5079.10     5001.05     65.83 o 
 -14   0   6     1138.56     1134.59     15.68 o 
 -12   0   6     1139.66     1111.27     14.21 o 
 -10   0   6      742.22      731.07     10.28 o 
  -8   0   6    12498.90    13469.89    173.02 o 
  -6   0   6    12720.15    14576.80    151.91 o 
  -4   0   6      191.91      150.77      5.84 o 
  -2   0   6     1836.84     1970.33     76.77 o 
   0   0   6     4392.49     5065.04     78.30 o 
   2   0   6     8004.87     8143.56    151.23 o 
   4   0   6      896.58      950.62     15.09 o 
   6   0   6    10238.67    10551.96    120.85 o 
   8   0   6     2064.99     2235.06     28.55 o 
  10   0   6     9638.64     9582.49    110.20 o 
  12   0   6      571.41      517.51      9.08 o 
  14   0   6      114.29      117.76      4.10 o 
  16   0   6      999.26      917.76     13.75 o 
  18   0   6      268.21      252.94      9.34 o 
  20   0   6      449.43      477.07     13.00 o 
  22   0   6       70.18       61.34      9.72 o 
  24   0   6       98.79       96.41      8.94 o 
  26   0   6      162.96      165.84     11.89 o 
  28   0   6       37.57       32.75      7.56 o 
 -33   1   6        8.71        9.88      5.25 o 
 -31   1   6        0.90        7.00      5.26 o 
 -29   1   6        0.00       -3.29      3.76 o 
 -27   1   6        1.67       -1.31      3.70 o 
 -25   1   6       98.28       96.60      7.70 o 
 -23   1   6       62.46       57.52      4.82 o 
 -21   1   6      661.36      675.97     11.54 o 
 -19   1   6       72.15       66.97      3.42 o 
 -17   1   6       98.41       92.71      3.59 o 
 -15   1   6       25.10       31.82      2.63 o 
 -13   1   6      620.44      674.01      7.99 o 
 -11   1   6       81.22       86.98      2.34 o 
  -9   1   6        0.02       -1.15      1.15 o 
  -7   1   6      100.65      114.64      3.05 o 
  -5   1   6     1927.58     2305.53     22.87 o 
  -3   1   6        7.40        3.67      1.24 o 
  -1   1   6      320.31      362.73      5.11 o 
   1   1   6     1756.13     1916.61     18.13 o 
   3   1   6      333.32      165.85      6.86 o 
   5   1   6      317.89      338.93      6.60 o 
   7   1   6      393.51      404.99      6.50 o 
   9   1   6      187.35      171.89      4.19 o 
  11   1   6     3816.57     3453.69     28.18 o 
  13   1   6        4.96        3.99      1.66 o 
  15   1   6       12.44       16.28      2.07 o 
  17   1   6       14.02        4.13      2.00 o 
  19   1   6      308.00      288.31      5.71 o 
  21   1   6       88.45       77.47      4.45 o 
  23   1   6      101.67      102.39      6.31 o 
  25   1   6      155.29      168.17      8.24 o 
  27   1   6       37.77       50.68      7.53 o 
 -32   2   6        0.95       -1.45      6.88 o 
 -30   2   6        1.99        1.54      4.69 o 
 -28   2   6       35.17       40.18      5.74 o 
 -26   2   6      340.33      353.12     13.33 o 
 -24   2   6       20.09       18.59      3.04 o 
 -22   2   6        7.11        1.00      2.50 o 
 -20   2   6       33.52       34.45      2.87 o 
 -18   2   6        0.81       -0.71      1.81 o 
 -16   2   6       82.74       87.37      3.18 o 
 -14   2   6      219.75      203.08      4.10 o 
 -12   2   6      490.14      530.95      6.52 o 
 -10   2   6      725.05      702.02      8.40 o 
  -8   2   6      795.36      818.27      9.95 o 
  -6   2   6        0.31       -0.88      0.88 o 
  -4   2   6      315.21      410.93      5.26 o 
  -2   2   6        9.76       22.31      1.91 o 
   0   2   6       50.55       47.10      1.82 o 
   2   2   6      383.10      402.78      5.10 o 
   4   2   6     1740.52     1858.38     16.63 o 
   6   2   6      290.30      330.27      4.71 o 
   8   2   6       17.08       13.09      1.78 o 
  10   2   6      288.00      270.63      4.95 o 
  12   2   6        4.80       -1.54      1.54 o 
  14   2   6     1087.68     1041.24     11.56 o 
  16   2   6      806.99      694.26      9.37 o 
  18   2   6      107.22      136.61      4.85 o 
  20   2   6       63.08       76.29      3.46 o 
  22   2   6      223.46      221.87      6.67 o 
  24   2   6      458.66      498.56     17.50 o 
  26   2   6        7.54       11.00      4.47 o 
 -31   3   6       10.36        3.80      6.03 o 
 -29   3   6       12.72       15.21      6.42 o 
 -27   3   6       56.27       65.28      8.13 o 
 -25   3   6       50.38       55.84      5.07 o 
 -23   3   6       14.81       13.50      3.30 o 
 -21   3   6        0.00       -2.20      2.20 o 
 -19   3   6       32.39       31.32      3.04 o 
 -17   3   6        3.44        8.32      2.46 o 
 -15   3   6      250.86      262.42      5.41 o 
 -13   3   6        1.67        0.97      1.45 o 
 -11   3   6      242.16      270.68      4.68 o 
  -9   3   6       21.15       23.45      1.80 o 
  -7   3   6      144.57      182.32      3.78 o 
  -5   3   6      136.35      152.40      4.16 o 
  -3   3   6       81.15       73.96      3.56 o 
  -1   3   6     1276.12     1379.19     14.89 o 
   1   3   6     2568.93     2712.90     24.60 o 
   3   3   6       54.28       58.79      2.81 o 
   5   3   6     1440.98     1475.32     15.62 o 
   7   3   6      595.13      680.92      8.27 o 
   9   3   6     3242.58     3164.75     29.11 o 
  11   3   6      740.20      641.51      8.14 o 
  13   3   6      126.83      138.47      3.77 o 
  15   3   6      265.07      274.64      5.53 o 
  17   3   6     1431.46     1368.25     16.70 o 
  19   3   6     1151.68     1134.97     14.66 o 
  21   3   6       49.60       45.49      3.57 o 
  23   3   6      325.62      316.50      8.40 o 
  25   3   6       80.44       91.02      6.38 o 
  27   3   6      120.96      131.12      7.55 o 
 -32   4   6        6.03        5.95      6.54 o 
 -30   4   6       57.43       49.04      7.93 o 
 -28   4   6        3.83        2.50      4.58 o 
 -26   4   6        0.06       -2.32      3.53 o 
 -24   4   6        4.26        2.76      3.75 o 
 -22   4   6       59.09       50.17      4.67 o 
 -20   4   6        0.44       -1.79      2.45 o 
 -18   4   6        5.52        4.47      2.05 o 
 -16   4   6        0.33        1.99      1.87 o 
 -14   4   6      676.95      723.17     10.15 o 
 -12   4   6      261.59      280.31      4.86 o 
 -10   4   6       29.03       26.57      1.92 o 
  -8   4   6     1718.93     1683.93     16.63 o 
  -6   4   6       94.84      101.12      3.16 o 
  -4   4   6       32.99       23.19      1.87 o 
  -2   4   6     1105.37     1192.07     15.38 o 
   0   4   6      311.66      327.30      7.07 o 
   2   4   6     1023.01      916.83     14.18 o 
   4   4   6     5255.21     5342.27     47.30 o 
   6   4   6     1287.49     1236.70     12.88 o 
   8   4   6     4203.83     3936.96     35.57 o 
  10   4   6     1294.86     1164.78     12.51 o 
  12   4   6       38.17       34.57      2.91 o 
  14   4   6      391.27      416.84      6.78 o 
  16   4   6      219.99      224.48      5.15 o 
  18   4   6        0.95       -2.21      2.21 o 
  20   4   6        8.69        1.40      2.51 o 
  22   4   6        2.27       -2.60      2.60 o 
  24   4   6      165.39      163.19      6.68 o 
  26   4   6       48.62       43.47      4.70 o 
 -31   5   6        0.71        3.89      6.14 o 
 -29   5   6        1.37       -3.11      3.80 o 
 -27   5   6        5.43        6.42      3.97 o 
 -25   5   6       20.25       23.96      4.43 o 
 -23   5   6       91.87       78.79      7.96 o 
 -21   5   6        7.09        4.19      2.83 o 
 -19   5   6        0.12       -1.16      2.84 o 
 -17   5   6       88.23       74.92      3.58 o 
 -15   5   6        4.49        3.10      2.30 o 
 -13   5   6        0.10        4.79      1.67 o 
 -11   5   6      321.39      315.47      5.50 o 
  -9   5   6      115.16      127.64      3.57 o 
  -7   5   6     1582.15     1659.37     19.22 o 
  -5   5   6       10.69       14.57      1.76 o 
  -3   5   6       95.30       98.50      4.15 o 
  -1   5   6       65.36       57.66      3.58 o 
   1   5   6     1782.51     1742.91     23.69 o 
   3   5   6      365.61      341.22      6.39 o 
   5   5   6       15.60       19.09      3.07 o 
   7   5   6       41.41       31.78      2.33 o 
   9   5   6        7.82        9.18      2.11 o 
  11   5   6      476.61      440.64      6.88 o 
  13   5   6        4.03        6.79      2.12 o 
  15   5   6       91.76       80.27      3.68 o 
  17   5   6       95.78       99.81      4.16 o 
  19   5   6       52.09       52.59      4.06 o 
  21   5   6      143.26      131.20      6.03 o 
  23   5   6       11.85       10.77      4.15 o 
  25   5   6      171.71      202.15      9.86 o 
 -30   6   6       34.30       34.39      5.30 o 
 -28   6   6        7.12        9.52      4.24 o 
 -26   6   6       19.68       24.80      4.71 o 
 -24   6   6      159.13      160.52      8.01 o 
 -22   6   6      138.18      143.95      6.59 o 
 -20   6   6      141.03      161.13      6.36 o 
 -18   6   6      411.34      416.76      8.56 o 
 -16   6   6      223.59      261.60      5.69 o 
 -14   6   6      379.45      343.07      7.38 o 
 -12   6   6     2273.33     2345.10     26.13 o 
 -10   6   6     1478.29     1383.34     16.86 o 
  -8   6   6     4565.99     4705.34     48.58 o 
  -6   6   6     1474.37     1524.97     18.21 o 
  -4   6   6      553.49      556.06      9.20 o 
  -2   6   6      382.99      360.98      7.09 o 
   0   6   6     1710.02     1672.09     19.20 o 
   2   6   6     3448.94     3455.44     36.23 o 
   4   6   6        6.28        7.61      2.38 o 
   6   6   6      488.86      505.78      9.16 o 
   8   6   6     2610.41     2518.51     30.13 o 
  10   6   6     1775.84     1717.89     21.92 o 
  12   6   6      339.52      338.33      7.63 o 
  14   6   6      897.87      842.31     13.17 o 
  16   6   6      156.82      171.52      5.79 o 
  18   6   6      459.95      473.17      9.43 o 
  20   6   6        0.53       -3.23      3.23 o 
  22   6   6      112.39      115.80      8.89 o 
  24   6   6      182.45      198.78      9.76 o 
 -29   7   6       21.53       10.48      5.86 o 
 -27   7   6        0.09       -4.73      4.73 o 
 -25   7   6        2.57       -2.26      6.55 o 
 -23   7   6        3.73        2.41      3.56 o 
 -21   7   6        2.04        4.28      3.48 o 
 -19   7   6       13.02        9.79      3.16 o 
 -17   7   6      190.38      205.51      6.76 o 
 -15   7   6        0.21        0.05      2.10 o 
 -13   7   6       79.76       98.70      5.00 o 
 -11   7   6      151.00      165.97      4.80 o 
  -9   7   6       42.78       42.50      2.88 o 
  -7   7   6      492.04      474.80      8.07 o 
  -5   7   6       37.44       27.16      2.46 o 
  -3   7   6        1.18       -2.31      2.31 o 
  -1   7   6      964.92      866.93     14.49 o 
   1   7   6     1461.77     1377.76     20.40 o 
   3   7   6      214.81      203.97      5.77 o 
   5   7   6        7.11        5.81      2.34 o 
   7   7   6     3031.75     2969.37     37.62 o 
   9   7   6      278.32      295.76      7.01 o 
  11   7   6      315.37      288.60      7.64 o 
  13   7   6       12.41        9.83      2.98 o 
  15   7   6       70.61       59.55      4.34 o 
  17   7   6       98.90      105.10      5.55 o 
  19   7   6      333.09      339.00     18.08 o 
  21   7   6      162.39      184.18      9.12 o 
  23   7   6       84.93       81.16      7.56 o 
 -28   8   6       38.06       31.90      6.82 o 
 -26   8   6       19.04       15.66      7.00 o 
 -24   8   6        4.87        1.73      5.05 o 
 -22   8   6      135.43      129.94      7.99 o 
 -20   8   6       43.68       47.22      4.92 o 
 -18   8   6      197.76      205.50      9.92 o 
 -16   8   6        9.07        9.69      2.67 o 
 -14   8   6      565.22      542.48     11.84 o 
 -12   8   6        2.23        3.54      2.36 o 
 -10   8   6       73.03       71.95      3.59 o 
  -8   8   6        0.03       -1.87      1.87 o 
  -6   8   6       23.78       22.66      2.88 o 
  -4   8   6      320.81      310.93      7.93 o 
  -2   8   6        1.24       -2.82      3.51 o 
   0   8   6      877.85      841.24     18.20 o 
   2   8   6       46.66       43.03      3.74 o 
   4   8   6      647.56      688.68     12.76 o 
   6   8   6       16.27        7.30      2.43 o 
   8   8   6      620.05      698.52     11.64 o 
  10   8   6        0.16        3.52      2.37 o 
  12   8   6      542.77      573.89     11.57 o 
  14   8   6        1.55       -1.76      2.74 o 
  16   8   6       12.63       19.61      3.64 o 
  18   8   6      573.05      633.79     14.43 o 
  20   8   6       63.20       79.19      6.85 o 
  22   8   6      169.65      177.95      9.53 o 
 -25   9   6       41.34       37.40      6.87 o 
 -23   9   6      172.32      165.00      9.31 o 
 -21   9   6        4.79        5.08      3.72 o 
 -19   9   6      106.02       89.00      5.33 o 
 -17   9   6       49.37       38.81      4.10 o 
 -15   9   6        0.22        5.66      2.61 o 
 -13   9   6        4.39       10.13      2.79 o 
 -11   9   6       71.54       71.33      3.83 o 
  -9   9   6      254.69      243.32      6.99 o 
  -7   9   6      502.09      485.24     15.14 o 
  -5   9   6        4.90        2.53      2.63 o 
  -3   9   6       44.05       33.15      3.61 o 
  -1   9   6      394.91      384.90     14.01 o 
   1   9   6      339.39      300.81      8.10 o 
   3   9   6      532.58      514.43     10.81 o 
   5   9   6       45.24       28.10      3.56 o 
   7   9   6       73.72       79.67      4.91 o 
   9   9   6       25.24        8.46      2.69 o 
  11   9   6      140.89      135.57      6.08 o 
  13   9   6      436.43      441.47     10.29 o 
  15   9   6        2.59       -2.88      2.88 o 
  17   9   6      523.94      506.12     12.77 o 
  19   9   6      175.39      164.01      7.90 o 
  21   9   6      117.73      106.35      7.85 o 
 -24  10   6        1.68        0.79      3.87 o 
 -22  10   6       58.69       45.88      5.24 o 
 -20  10   6       16.08       20.61      3.77 o 
 -18  10   6      123.09      118.57      6.19 o 
 -16  10   6      251.99      271.95      8.42 o 
 -14  10   6        0.03        4.21      2.79 o 
 -12  10   6        3.28        6.66      3.26 o 
 -10  10   6       66.73       64.62      4.37 o 
  -8  10   6      563.58      585.40     11.25 o 
  -6  10   6        0.10        3.74      2.91 o 
  -4  10   6      538.71      510.52     11.09 o 
  -2  10   6      211.66      182.48      9.67 o 
   0  10   6       48.95       37.56      3.83 o 
   2  10   6      138.93      106.53      5.54 o 
   4  10   6      131.08      143.43      6.15 o 
   6  10   6       43.14       49.98      4.31 o 
   8  10   6      283.11      276.35      8.17 o 
  10  10   6      303.29      282.26      8.37 o 
  12  10   6        7.88       10.44      3.44 o 
  14  10   6       22.92       21.35      3.93 o 
  16  10   6        3.81       -3.41      3.41 o 
  18  10   6       69.46       72.45      6.03 o 
 -21  11   6       89.81       82.94      6.51 o 
 -19  11   6       97.44       93.49      5.90 o 
 -17  11   6      105.32       84.39      5.58 o 
 -15  11   6        0.04        0.30      3.32 o 
 -13  11   6        9.18        4.06      3.37 o 
 -11  11   6      129.08      125.08      6.67 o 
  -9  11   6        5.06        2.41      2.74 o 
  -7  11   6      143.46      152.66      6.48 o 
  -5  11   6       89.56       69.44      4.93 o 
  -3  11   6       17.75       14.15      3.28 o 
  -1  11   6       13.96       11.06      3.16 o 
   1  11   6       83.45       97.74      5.58 o 
   3  11   6      175.55      165.13      6.58 o 
   5  11   6      118.99      120.18      6.12 o 
   7  11   6       60.17       49.22      4.53 o 
   9  11   6      293.29      332.65      9.22 o 
  11  11   6      181.68      201.33      8.64 o 
  13  11   6       77.98       85.91      6.64 o 
  15  11   6        5.28       12.71      4.01 o 
  17  11   6        0.06       -3.75      3.75 o 
 -18  12   6       61.79       62.10      5.35 o 
 -16  12   6       20.54       26.96      5.02 o 
 -14  12   6      239.56      240.71      9.95 o 
 -12  12   6       52.27       54.23      5.10 o 
 -10  12   6      239.82      262.34      8.91 o 
  -8  12   6      120.04      106.67      6.03 o 
  -6  12   6      158.36      160.88      6.92 o 
  -4  12   6      354.63      363.93      9.93 o 
  -2  12   6      160.48      144.60      7.85 o 
   0  12   6      600.14      618.20     13.10 o 
   2  12   6        0.27       -2.32      2.83 o 
   4  12   6      723.42      729.26     14.60 o 
   6  12   6       73.69       53.86      4.80 o 
   8  12   6      777.75      807.57     15.63 o 
  10  12   6      260.21      315.57     10.91 o 
  12  12   6        2.57        2.83      3.89 o 
  14  12   6       13.82       14.51      5.53 o 
 -15  13   6        0.92        8.20      4.34 o 
 -13  13   6       16.31       13.32      4.63 o 
 -11  13   6        0.17       -1.75      4.77 o 
  -9  13   6        3.01        4.26      3.89 o 
  -7  13   6       39.13       45.30      4.70 o 
  -5  13   6        9.93        5.59      3.35 o 
  -3  13   6       38.90       35.47      4.45 o 
  -1  13   6       28.84       22.17      3.98 o 
   1  13   6       69.31       70.20      5.52 o 
   3  13   6       29.15       32.83      4.40 o 
   5  13   6        7.45       16.36      3.68 o 
   7  13   6        0.23        4.71      3.37 o 
   9  13   6       68.13       65.73      6.25 o 
 -10  14   6        5.09        3.90      4.18 o 
  -8  14   6      101.02      108.55      7.55 o 
  -6  14   6      142.57      170.18      8.33 o 
  -4  14   6       59.09       65.23      5.49 o 
  -2  14   6        0.27        1.30      3.33 o 
   0  14   6      137.18      163.62      7.57 o 
   2  14   6      117.20      123.49      6.96 o 
   4  14   6      222.97      232.92      8.68 o 
 -31   1   7        0.97        8.77      5.04 o 
 -29   1   7        0.33        0.59      4.79 o 
 -27   1   7      115.42      111.68      7.85 o 
 -25   1   7      253.89      237.42     10.54 o 
 -23   1   7      309.07      294.48      9.74 o 
 -21   1   7      180.87      168.52      6.58 o 
 -19   1   7       79.97       91.87      3.69 o 
 -17   1   7      209.06      198.09      5.11 o 
 -15   1   7      279.47      293.16      6.27 o 
 -13   1   7      842.03      818.62      8.79 o 
 -11   1   7       25.21       19.94      1.61 o 
  -9   1   7      111.85      119.16      2.96 o 
  -7   1   7       30.87       38.06      2.13 o 
  -5   1   7      987.80     1077.22     12.37 o 
  -3   1   7     1590.37     1757.91     19.52 o 
  -1   1   7     1499.81     1606.82     15.11 o 
   1   1   7      284.79      277.04      4.54 o 
   3   1   7     1820.50     1826.36     16.90 o 
   5   1   7      315.86      335.56      5.10 o 
   7   1   7       18.16       12.56      1.66 o 
   9   1   7     1822.08     1611.54     14.54 o 
  11   1   7       19.71       17.81      1.66 o 
  13   1   7      517.90      585.72      7.90 o 
  15   1   7      231.30      213.61      5.01 o 
  17   1   7      745.15      765.82     10.22 o 
  19   1   7       29.87       29.13      3.63 o 
  21   1   7       24.59       15.36      3.41 o 
  23   1   7      237.22      259.41      9.48 o 
  25   1   7      249.79      269.22     10.59 o 
 -32   2   7       32.54       35.86      6.31 o 
 -30   2   7       24.06       32.06      9.13 o 
 -28   2   7       50.22       51.53      6.35 o 
 -26   2   7        1.26        4.06      4.54 o 
 -24   2   7       39.32       40.11      5.59 o 
 -22   2   7       40.92       48.03      4.04 o 
 -20   2   7       55.66       45.01      3.49 o 
 -18   2   7      141.81      140.99      4.81 o 
 -16   2   7      308.24      298.47      5.68 o 
 -14   2   7      154.75      160.28      4.01 o 
 -12   2   7      121.99       98.14      3.28 o 
 -10   2   7      114.44      143.72      3.60 o 
  -8   2   7     1347.92     1366.47     13.50 o 
  -6   2   7        0.02        0.96      2.29 o 
  -4   2   7     2122.65     2469.85     21.65 o 
  -2   2   7      796.97      819.17      8.92 o 
   0   2   7     3295.61     3529.95     28.74 o 
   2   2   7     1348.72     1427.48     12.99 o 
   4   2   7     4458.82     4427.29     35.57 o 
   6   2   7     4250.74     4122.25     35.10 o 
   8   2   7        2.89        3.94      1.72 o 
  10   2   7       92.69      133.22      3.87 o 
  12   2   7     1054.98      983.73     11.30 o 
  14   2   7     1445.11     1362.56     15.56 o 
  16   2   7        7.72        5.89      2.37 o 
  18   2   7      687.31      716.89     10.77 o 
  20   2   7       20.79       16.37      2.60 o 
  22   2   7       39.91       39.08      3.98 o 
  24   2   7      261.78      260.60      9.75 o 
 -31   3   7        3.62       12.88      5.40 o 
 -29   3   7        1.84        3.44      5.87 o 
 -27   3   7        7.75       17.21      5.81 o 
 -25   3   7        3.42        1.65      3.17 o 
 -23   3   7        2.05       -2.60      2.93 o 
 -21   3   7       34.31       33.45      3.40 o 
 -19   3   7        0.01       -2.06      2.06 o 
 -17   3   7        3.94        5.48      1.90 o 
 -15   3   7       12.09       12.96      2.22 o 
 -13   3   7      362.84      373.38      5.96 o 
 -11   3   7      148.62      161.14      4.06 o 
  -9   3   7      450.49      454.37      6.59 o 
  -7   3   7      278.06      267.65      4.94 o 
  -5   3   7        4.13        0.14      1.55 o 
  -3   3   7      582.57      663.40      8.67 o 
  -1   3   7       23.03       26.87      2.14 o 
   1   3   7      167.72      154.66      3.39 o 
   3   3   7      431.52      394.26      6.01 o 
   5   3   7      875.20      819.24      9.68 o 
   7   3   7     2314.93     2259.86     21.85 o 
   9   3   7      334.87      305.07      5.37 o 
  11   3   7        9.53       10.68      1.91 o 
  13   3   7        1.85        2.28      1.91 o 
  15   3   7      201.87      241.10      5.57 o 
  17   3   7        6.12       13.63      2.55 o 
  19   3   7       51.70       50.78      3.46 o 
  21   3   7        3.44        3.32      2.93 o 
  23   3   7        1.62        5.50      3.74 o 
  25   3   7       33.71       40.72      5.40 o 
 -30   4   7        0.90        3.63      6.03 o 
 -28   4   7       25.05       17.85      6.38 o 
 -26   4   7       34.23       33.39      5.74 o 
 -24   4   7       83.63       79.39      5.92 o 
 -22   4   7      242.96      251.42      8.03 o 
 -20   4   7       67.48       57.51      4.36 o 
 -18   4   7      152.53      162.36      6.83 o 
 -16   4   7      730.91      726.93     10.56 o 
 -14   4   7      675.03      662.74      9.19 o 
 -12   4   7      204.36      213.96      4.64 o 
 -10   4   7      537.78      524.64      7.30 o 
  -8   4   7      369.15      381.07      5.96 o 
  -6   4   7       12.70        3.02      1.68 o 
  -4   4   7      262.20      258.20      4.93 o 
  -2   4   7     1524.85     1555.47     18.27 o 
   0   4   7     3097.57     3228.06     34.14 o 
   2   4   7      190.14      189.12      5.08 o 
   4   4   7      639.19      623.66      8.45 o 
   6   4   7     2748.98     2752.96     27.51 o 
   8   4   7      384.13      392.87      6.10 o 
  10   4   7       13.08       15.72      1.97 o 
  12   4   7        2.99        4.54      1.91 o 
  14   4   7      400.45      422.08      7.14 o 
  16   4   7       80.05       94.41      3.85 o 
  18   4   7       48.73       38.40      3.23 o 
  20   4   7       70.49       73.97      4.32 o 
  22   4   7      619.76      651.15     11.48 o 
  24   4   7      155.20      172.61      6.27 o 
 -29   5   7       12.33        8.28      4.33 o 
 -27   5   7        5.46        5.62      4.08 o 
 -25   5   7        3.87        5.99      3.91 o 
 -23   5   7        0.92        2.22      3.13 o 
 -21   5   7       15.29        6.62      3.14 o 
 -19   5   7       37.08       45.28      3.74 o 
 -17   5   7        1.29        5.83      2.10 o 
 -15   5   7     1060.31     1063.37     13.94 o 
 -13   5   7      558.24      546.27      8.75 o 
 -11   5   7      516.24      503.34      7.55 o 
  -9   5   7       31.45       29.38      2.24 o 
  -7   5   7       44.35       36.93      2.66 o 
  -5   5   7     1883.22     2014.72     22.72 o 
  -3   5   7     1290.61     1412.40     17.03 o 
  -1   5   7       71.37       81.34      3.66 o 
   1   5   7     4023.66     4112.43     42.73 o 
   3   5   7      583.44      570.15      9.05 o 
   5   5   7      335.91      377.78      7.06 o 
   7   5   7      238.57      279.68      6.09 o 
   9   5   7      226.75      249.00      5.81 o 
  11   5   7       13.68        9.73      2.62 o 
  13   5   7      205.29      210.97      6.04 o 
  15   5   7        2.19       -0.89      2.15 o 
  17   5   7      722.59      704.53     10.84 o 
  19   5   7       12.19        9.47      3.08 o 
  21   5   7      484.71      492.44     13.47 o 
  23   5   7       37.25       44.75      5.19 o 
 -28   6   7        1.21       -4.84      4.84 o 
 -26   6   7       24.19       29.73      4.79 o 
 -24   6   7       72.24       63.93      5.53 o 
 -22   6   7        5.81        0.47      3.01 o 
 -20   6   7       35.60       31.56      3.49 o 
 -18   6   7        3.73        4.03      2.72 o 
 -16   6   7      105.70      102.56      6.14 o 
 -14   6   7      136.18      131.36      5.06 o 
 -12   6   7       35.07       34.72      2.88 o 
 -10   6   7       22.96       24.67      2.66 o 
  -8   6   7       55.54       56.03      3.27 o 
  -6   6   7      757.99      728.29     11.51 o 
  -4   6   7      104.26      104.60      5.77 o 
  -2   6   7      104.47       79.52      3.64 o 
   0   6   7     2758.12     2668.32     29.20 o 
   2   6   7       51.58       70.66      3.49 o 
   4   6   7      115.87      137.31      4.64 o 
   6   6   7      222.00      195.72      6.35 o 
   8   6   7      500.14      506.84      9.54 o 
  10   6   7        2.52        0.84      2.42 o 
  12   6   7     1334.25     1302.83     20.11 o 
  14   6   7      121.46      132.58      6.02 o 
  16   6   7       83.28       82.42      5.15 o 
  18   6   7       73.44       60.42      5.37 o 
  20   6   7       48.46       46.88      5.92 o 
  22   6   7       50.42       41.92      5.85 o 
 -27   7   7        0.01        1.78      8.76 o 
 -25   7   7       18.16       13.02      5.57 o 
 -23   7   7        0.51        4.98      3.83 o 
 -21   7   7        0.45        2.20      3.42 o 
 -19   7   7       15.91       20.26      4.00 o 
 -17   7   7        0.02        1.18      2.47 o 
 -15   7   7       42.54       40.13      3.38 o 
 -13   7   7        4.52        0.77      2.33 o 
 -11   7   7        0.06        2.10      2.01 o 
  -9   7   7       46.76       32.17      2.84 o 
  -7   7   7      258.71      238.00      5.86 o 
  -5   7   7       92.38       88.29      4.27 o 
  -3   7   7      156.39      144.25      5.16 o 
  -1   7   7      626.18      600.72     10.34 o 
   1   7   7      134.11      135.53      5.17 o 
   3   7   7      375.86      389.31      8.39 o 
   5   7   7      985.70      946.13     14.48 o 
   7   7   7     1537.01     1407.32     19.40 o 
   9   7   7        4.59        6.96      2.64 o 
  11   7   7      469.07      475.21      9.46 o 
  13   7   7      391.87      385.17      9.61 o 
  15   7   7     1005.28     1051.17     17.76 o 
  17   7   7       50.46       33.20      4.26 o 
  19   7   7       90.38      105.60      7.61 o 
  21   7   7      572.34      585.10     16.40 o 
 -26   8   7        1.38        2.98      4.93 o 
 -24   8   7       11.46        8.76      4.11 o 
 -22   8   7       13.61       17.93      4.24 o 
 -20   8   7       25.54       27.86      4.40 o 
 -18   8   7      195.75      196.86      8.38 o 
 -16   8   7      211.93      217.86      6.59 o 
 -14   8   7      481.02      476.87      9.65 o 
 -12   8   7      182.87      184.41      6.05 o 
 -10   8   7        4.10       -1.54      2.12 o 
  -8   8   7      104.33       79.61      3.96 o 
  -6   8   7      338.71      324.79      7.39 o 
  -4   8   7      181.38      203.66      6.83 o 
  -2   8   7      138.65      116.89      5.61 o 
   0   8   7     1301.10     1275.53     20.07 o 
   2   8   7      249.99      236.18      7.66 o 
   4   8   7      157.18      154.90      5.59 o 
   6   8   7       19.09       13.57      2.81 o 
   8   8   7      195.43      200.88      6.37 o 
  10   8   7       14.18       12.14      2.95 o 
  12   8   7       33.80       31.42      4.07 o 
  14   8   7      544.47      583.71     12.39 o 
  16   8   7        8.01        3.17      3.47 o 
  18   8   7      209.73      180.57      8.33 o 
  20   8   7      180.08      197.00     10.02 o 
 -25   9   7       95.54       88.32      7.88 o 
 -23   9   7        0.78        2.46      3.93 o 
 -21   9   7        0.08       -3.66      3.66 o 
 -19   9   7       17.95       22.26      3.85 o 
 -17   9   7        0.74        0.70      3.28 o 
 -15   9   7       11.77        6.49      4.42 o 
 -13   9   7      100.11      100.53      5.57 o 
 -11   9   7      236.95      249.31      7.12 o 
  -9   9   7      182.42      164.91      5.47 o 
  -7   9   7      282.63      299.00      8.40 o 
  -5   9   7      150.02      152.58      6.30 o 
  -3   9   7        0.70        1.91      2.73 o 
  -1   9   7        3.90        0.41      2.65 o 
   1   9   7      178.20      176.68      6.59 o 
   3   9   7      206.94      176.06      7.77 o 
   5   9   7       84.03       83.69      5.18 o 
   7   9   7        2.88        4.71      2.71 o 
   9   9   7      303.80      388.18      8.95 o 
  11   9   7      211.49      200.13      7.47 o 
  13   9   7        4.31        3.99      3.35 o 
  15   9   7       61.77       64.33      5.03 o 
  17   9   7       18.78       10.59      4.16 o 
 -22  10   7       10.77       11.18      4.27 o 
 -20  10   7       24.75       21.23      4.69 o 
 -18  10   7      382.03      374.55     10.21 o 
 -16  10   7       68.89       65.73      5.07 o 
 -14  10   7       15.57       13.25      3.18 o 
 -12  10   7      245.30      254.12      7.46 o 
 -10  10   7      748.55      702.82     14.43 o 
  -8  10   7        5.16        9.63      3.25 o 
  -6  10   7      101.18      104.60      5.75 o 
  -4  10   7       19.57       10.25      3.38 o 
  -2  10   7      424.67      400.99     10.11 o 
   0  10   7      215.54      240.69      7.83 o 
   2  10   7      311.24      321.42      9.00 o 
   4  10   7      218.63      224.45      7.63 o 
   6  10   7       10.20       14.17      3.50 o 
   8  10   7      519.20      561.78     12.39 o 
  10  10   7       61.35       51.68      4.83 o 
  12  10   7      136.76      148.14      7.07 o 
  14  10   7        0.11        3.04      3.41 o 
  16  10   7      284.72      334.38     10.85 o 
 -19  11   7        1.61        4.27      3.60 o 
 -17  11   7       40.16       40.65      4.92 o 
 -15  11   7       61.59       66.69      5.20 o 
 -13  11   7        8.95        9.42      3.66 o 
 -11  11   7       26.53       38.31      4.67 o 
  -9  11   7       11.26        2.88      3.48 o 
  -7  11   7       50.48       45.30      4.49 o 
  -5  11   7       12.73        6.85      3.24 o 
  -3  11   7        3.98        6.16      3.13 o 
  -1  11   7       88.26       87.17      5.90 o 
   1  11   7       12.87       10.49      3.47 o 
   3  11   7      375.38      380.82     10.14 o 
   5  11   7        8.10       12.93      3.71 o 
   7  11   7       81.51       70.06      5.37 o 
   9  11   7        8.51        8.02      4.28 o 
  11  11   7       67.87       67.55      6.25 o 
  13  11   7       92.62       92.70      6.05 o 
 -16  12   7        0.34        1.85      3.37 o 
 -14  12   7        8.31        3.81      4.25 o 
 -12  12   7        9.06        9.15      3.73 o 
 -10  12   7       17.29       17.09      4.30 o 
  -8  12   7       18.08       15.80      3.76 o 
  -6  12   7       65.86       63.51      5.12 o 
  -4  12   7       18.43       16.33      3.75 o 
  -2  12   7      131.75      140.57      7.12 o 
   0  12   7        2.24        1.26      3.36 o 
   2  12   7      155.63      151.89      7.11 o 
   4  12   7        4.16        4.02      3.37 o 
   6  12   7        7.57       12.47      3.73 o 
   8  12   7        1.35        3.57      4.03 o 
  10  12   7       22.82       12.03      7.09 o 
 -11  13   7       74.65       84.20      7.24 o 
  -9  13   7       17.89       19.73      4.51 o 
  -7  13   7      258.22      312.74      9.63 o 
  -5  13   7        2.53        3.80      3.48 o 
  -3  13   7      153.94      161.71      7.51 o 
  -1  13   7       74.03       84.01      6.00 o 
   1  13   7      136.25      147.19      9.45 o 
   3  13   7       43.28       46.50      4.88 o 
   5  13   7        4.80        7.62      3.70 o 
 -30   0   8        0.37       15.48      9.71 o 
 -28   0   8        0.01       18.03      9.36 o 
 -26   0   8       95.34       94.13     13.28 o 
 -24   0   8       59.83       62.50     11.09 o 
 -22   0   8      462.47      418.84     20.46 o 
 -20   0   8       44.12       45.06      4.62 o 
 -18   0   8       29.97       30.67      4.00 o 
 -16   0   8      166.74      143.34      6.52 o 
 -14   0   8     1913.22     2028.65     25.69 o 
 -12   0   8      795.32      780.76     11.63 o 
 -10   0   8      202.18      197.60      6.45 o 
  -8   0   8      160.99      169.20      5.40 o 
  -6   0   8      921.02     1025.37     15.32 o 
  -4   0   8      464.21      499.74      9.33 o 
  -2   0   8      116.74      124.30      4.95 o 
   0   0   8     2666.70     2891.94     36.30 o 
   2   0   8       31.51       41.76      3.26 o 
   4   0   8      805.65      902.75     13.96 o 
   6   0   8      122.21      136.34      5.09 o 
   8   0   8       76.75       71.46      3.88 o 
  10   0   8       26.42       15.53      2.65 o 
  12   0   8        0.59       -2.18      2.18 o 
  14   0   8       61.63       80.90      4.64 o 
  16   0   8      148.09      139.82      8.06 o 
  18   0   8      224.94      209.36      9.76 o 
  20   0   8      395.84      406.41     13.27 o 
  22   0   8        2.14        0.69      5.67 o 
 -29   1   8        0.18        8.31      6.30 o 
 -27   1   8      119.11      112.37      8.22 o 
 -25   1   8        7.43        7.88      4.83 o 
 -23   1   8        6.69        7.23      4.58 o 
 -21   1   8       68.27       66.41      4.80 o 
 -19   1   8      177.69      183.95      5.27 o 
 -17   1   8        7.74        7.43      2.68 o 
 -15   1   8       19.28       11.64      2.15 o 
 -13   1   8      125.86      120.57      3.74 o 
 -11   1   8      519.02      564.99      6.82 o 
  -9   1   8       27.52       26.65      2.99 o 
  -7   1   8       38.69       44.05      2.26 o 
  -5   1   8      738.74      770.42      8.76 o 
  -3   1   8       55.14       63.49      2.60 o 
  -1   1   8      530.41      550.12      7.02 o 
   1   1   8       79.88       89.08      2.96 o 
   3   1   8      276.22      239.46      4.43 o 
   5   1   8      827.26      769.24      8.81 o 
   7   1   8      420.53      390.92      5.47 o 
   9   1   8       33.38       29.21      1.97 o 
  11   1   8      148.88      163.71      4.41 o 
  13   1   8      500.51      473.04      7.23 o 
  15   1   8        0.01       -0.83      2.17 o 
  17   1   8      351.71      347.13      7.49 o 
  19   1   8        9.70       14.02      3.44 o 
  21   1   8      252.62      256.29      7.77 o 
  23   1   8        7.14        5.96      4.40 o 
 -30   2   8        1.18        7.59      5.07 o 
 -28   2   8       16.69       13.73      5.17 o 
 -26   2   8        0.62        5.24      4.61 o 
 -24   2   8        1.53        3.11      4.66 o 
 -22   2   8        1.55        0.19      2.56 o 
 -20   2   8       20.26       16.01      2.60 o 
 -18   2   8       87.70       76.27      3.78 o 
 -16   2   8       84.60       80.95      3.48 o 
 -14   2   8        7.80        2.74      1.96 o 
 -12   2   8       54.89       67.22      2.99 o 
 -10   2   8      149.65      148.11      4.06 o 
  -8   2   8       28.15       30.21      2.49 o 
  -6   2   8       29.94       24.38      1.96 o 
  -4   2   8      138.37      153.41      3.89 o 
  -2   2   8      327.06      329.17      5.10 o 
   0   2   8        3.48        4.59      1.51 o 
   2   2   8        0.56       -1.52      1.52 o 
   4   2   8       67.20       74.51      2.68 o 
   6   2   8        2.64       -0.62      1.70 o 
   8   2   8      493.45      436.74      6.75 o 
  10   2   8      266.92      221.58      4.99 o 
  12   2   8       48.43       67.32      3.39 o 
  14   2   8       13.10       15.96      2.57 o 
  16   2   8      178.62      166.12      5.34 o 
  18   2   8      360.35      389.01      7.81 o 
  20   2   8       14.19        8.19      3.21 o 
  22   2   8       59.29       67.36      5.52 o 
 -29   3   8       11.37       13.68      5.26 o 
 -27   3   8       12.73       13.24      5.07 o 
 -25   3   8       15.82       21.42      5.03 o 
 -23   3   8       74.71       79.76      4.84 o 
 -21   3   8       46.28       60.00      4.00 o 
 -19   3   8      104.45      114.16      4.56 o 
 -17   3   8       95.07       91.03      4.04 o 
 -15   3   8      205.32      221.40      5.24 o 
 -13   3   8      205.67      191.54      4.68 o 
 -11   3   8      740.45      799.44      9.90 o 
  -9   3   8     1179.01     1236.62     13.64 o 
  -7   3   8     2373.28     2440.74     24.95 o 
  -5   3   8     1973.61     1997.99     21.05 o 
  -3   3   8     1777.53     1872.87     19.89 o 
  -1   3   8     2770.05     2873.53     26.75 o 
   1   3   8      232.00      212.32      5.44 o 
   3   3   8     2652.76     2774.60     27.98 o 
   5   3   8        4.43        6.73      2.21 o 
   7   3   8      500.73      504.25      8.37 o 
   9   3   8     1292.13     1318.08     14.95 o 
  11   3   8     2940.97     2855.19     27.41 o 
  13   3   8     1580.11     1545.01     17.57 o 
  15   3   8       56.53       59.87      3.37 o 
  17   3   8     1062.67     1092.03     14.72 o 
  19   3   8      385.17      411.36      8.22 o 
  21   3   8      164.53      153.52      6.32 o 
 -28   4   8        9.09        0.32      5.66 o 
 -26   4   8        0.78       -3.58      3.58 o 
 -24   4   8        0.52        0.75      3.47 o 
 -22   4   8       44.00       55.53      4.36 o 
 -20   4   8      139.93      142.60      9.41 o 
 -18   4   8        5.47        4.30      2.32 o 
 -16   4   8        0.18        0.37      2.01 o 
 -14   4   8      192.71      197.35      5.12 o 
 -12   4   8       12.42       14.57      2.15 o 
 -10   4   8       48.12       56.51      2.83 o 
  -8   4   8      295.81      301.91      5.74 o 
  -6   4   8       78.50       74.45      3.25 o 
  -4   4   8        8.25        6.03      2.34 o 
  -2   4   8     1369.52     1433.81     17.59 o 
   0   4   8     1596.08     1559.42     18.85 o 
   2   4   8     1973.18     1849.91     21.63 o 
   4   4   8       31.27       30.33      2.84 o 
   6   4   8       51.44       43.63      3.10 o 
   8   4   8      504.39      510.10      7.90 o 
  10   4   8       97.18       96.52      4.28 o 
  12   4   8       14.88       14.09      2.42 o 
  14   4   8        0.84       -2.18      2.18 o 
  16   4   8        0.45       -1.25      2.49 o 
  18   4   8       20.57       16.81      3.08 o 
  20   4   8       45.57       50.54      4.09 o 
  22   4   8      192.61      196.35      6.69 o 
 -27   5   8        8.06        4.06      4.08 o 
 -25   5   8        1.07        0.39      3.54 o 
 -23   5   8        0.10       -1.40      2.94 o 
 -21   5   8       12.98        7.28      3.14 o 
 -19   5   8       13.77       16.81      3.28 o 
 -17   5   8       49.74       40.19      3.10 o 
 -15   5   8       24.55       23.76      2.68 o 
 -13   5   8       75.74       72.07      3.57 o 
 -11   5   8      152.60      149.13      4.33 o 
  -9   5   8      114.10      114.05      6.03 o 
  -7   5   8       26.47       35.45      2.94 o 
  -5   5   8      175.28      164.34      5.16 o 
  -3   5   8      418.19      409.38      7.72 o 
  -1   5   8      177.98      203.84      5.62 o 
   1   5   8      385.38      386.01      7.49 o 
   3   5   8      240.83      217.57      5.63 o 
   5   5   8      693.14      684.24     10.52 o 
   7   5   8       53.73       46.06      3.28 o 
   9   5   8       84.92       90.09      4.61 o 
  11   5   8      305.19      291.79      8.53 o 
  13   5   8       24.42       17.33      2.94 o 
  15   5   8      805.48      773.74     12.85 o 
  17   5   8      231.37      262.75      8.03 o 
  19   5   8      265.91      287.39      8.41 o 
  21   5   8       15.66        9.92      4.32 o 
 -26   6   8       18.65        4.09      5.92 o 
 -24   6   8       60.88       49.01      6.24 o 
 -22   6   8        6.81       10.75      3.87 o 
 -20   6   8       59.19       57.26      5.17 o 
 -18   6   8      380.45      383.52     12.84 o 
 -16   6   8      179.17      165.84      7.84 o 
 -14   6   8      272.13      273.28      7.18 o 
 -12   6   8       16.52       13.44      2.87 o 
 -10   6   8       61.05       63.48      3.70 o 
  -8   6   8       19.14       18.57      2.88 o 
  -6   6   8       90.89       80.01      4.21 o 
  -4   6   8      189.10      195.62      5.76 o 
  -2   6   8      319.80      360.15      7.37 o 
   0   6   8       12.22       17.55      2.69 o 
   2   6   8      556.38      529.17      9.06 o 
   4   6   8      190.37      205.28      5.72 o 
   6   6   8       41.53       40.63      3.26 o 
   8   6   8       16.32       13.04      2.67 o 
  10   6   8        6.12        2.51      2.72 o 
  12   6   8       28.18       27.54      3.91 o 
  14   6   8      294.53      269.22      8.30 o 
  16   6   8       13.03       12.84      3.72 o 
  18   6   8       87.65       80.35      6.17 o 
  20   6   8       36.58       49.56      6.17 o 
 -25   7   8       11.62        0.32      5.90 o 
 -23   7   8       60.17       58.31      5.66 o 
 -21   7   8        8.26        6.43      3.74 o 
 -19   7   8        4.54        7.93      3.74 o 
 -17   7   8       19.02       11.91      3.07 o 
 -15   7   8       35.33       35.65      3.61 o 
 -13   7   8      134.67      125.68      5.45 o 
 -11   7   8        0.94       -1.63      2.22 o 
  -9   7   8       85.93       81.40      4.15 o 
  -7   7   8      615.61      572.05     10.38 o 
  -5   7   8      247.40      227.98      6.45 o 
  -3   7   8       18.51       19.36      2.94 o 
  -1   7   8        8.64        6.82      2.35 o 
   1   7   8      624.94      619.46     12.35 o 
   3   7   8      217.02      256.27      7.11 o 
   5   7   8      148.41      147.80      5.81 o 
   7   7   8       68.02       71.02      4.42 o 
   9   7   8        9.84       10.33      3.06 o 
  11   7   8      420.51      409.56     10.28 o 
  13   7   8      367.47      376.27     10.01 o 
  15   7   8       23.74       29.26      4.32 o 
  17   7   8      224.51      238.33      8.25 o 
  19   7   8        0.67       -4.75      4.75 o 
 -24   8   8        5.14        4.16      5.18 o 
 -22   8   8        1.35        6.76      5.24 o 
 -20   8   8       50.31       44.25      5.21 o 
 -18   8   8        4.45        1.19      3.08 o 
 -16   8   8        0.14        2.99      2.78 o 
 -14   8   8        5.50        7.45      4.29 o 
 -12   8   8        6.51        6.74      2.86 o 
 -10   8   8       32.98       26.53      3.09 o 
  -8   8   8        8.17        5.65      2.62 o 
  -6   8   8       54.14       48.78      3.75 o 
  -4   8   8        6.20        5.57      2.63 o 
  -2   8   8      154.44      159.03      6.66 o 
   0   8   8        5.51        3.29      2.91 o 
   2   8   8      223.30      254.97      8.13 o 
   4   8   8        1.52        1.66      2.73 o 
   6   8   8       81.25       89.51      4.96 o 
   8   8   8       72.27       84.16      4.96 o 
  10   8   8        0.46        1.81      3.39 o 
  12   8   8      407.09      458.10     11.15 o 
  14   8   8        0.10       -1.70      3.37 o 
  16   8   8       76.19       68.71      5.44 o 
 -23   9   8        1.55       11.27     11.06 o 
 -21   9   8       30.53       32.44      5.11 o 
 -19   9   8       64.55       86.44      6.59 o 
 -17   9   8        2.45        5.00      3.32 o 
 -15   9   8       13.37       11.06      3.19 o 
 -13   9   8        1.35        2.06      2.89 o 
 -11   9   8      144.78      163.26      6.33 o 
  -9   9   8      113.68      107.00      5.30 o 
  -7   9   8      664.86      666.96     11.91 o 
  -5   9   8      760.32      772.42     14.93 o 
  -3   9   8      556.30      552.37     12.17 o 
  -1   9   8       68.68       80.84      5.44 o 
   1   9   8      575.71      583.07     12.63 o 
   3   9   8      260.07      267.00      8.52 o 
   5   9   8      342.93      340.01      9.69 o 
   7   9   8      809.97      832.52     14.33 o 
   9   9   8      210.41      209.76      7.08 o 
  11   9   8      896.65      833.09     15.94 o 
  13   9   8      294.24      292.26      9.12 o 
  15   9   8      397.68      405.90     10.74 o 
 -20  10   8        0.07        2.50      4.08 o 
 -18  10   8        2.01        6.11      3.55 o 
 -16  10   8       27.12       21.07      4.05 o 
 -14  10   8       49.91       37.73      4.05 o 
 -12  10   8       29.23       33.41      3.88 o 
 -10  10   8      168.90      149.74      6.66 o 
  -8  10   8       14.61       16.31      3.59 o 
  -6  10   8       19.14       16.33      3.66 o 
  -4  10   8      161.03      143.67      6.92 o 
  -2  10   8       39.13       44.82      4.63 o 
   0  10   8        1.85        1.02      3.22 o 
   2  10   8       99.43      104.89      6.18 o 
   4  10   8      233.46      211.18      8.01 o 
   6  10   8        0.02       -3.22      3.22 o 
   8  10   8        1.63       -0.23      2.98 o 
  10  10   8        0.37       -0.15      3.20 o 
  12  10   8       96.15       89.67      6.87 o 
 -17  11   8       80.16       80.23      5.81 o 
 -15  11   8       34.80       35.92      4.51 o 
 -13  11   8       36.69       49.32      4.36 o 
 -11  11   8        7.70       11.40      4.11 o 
  -9  11   8       24.89       27.51      5.63 o 
  -7  11   8       45.18       44.51      4.71 o 
  -5  11   8       16.46       13.48      3.61 o 
  -3  11   8      136.51      133.56      7.43 o 
  -1  11   8        6.26        4.33      3.32 o 
   1  11   8       44.43       44.02      4.80 o 
   3  11   8       20.76       20.18      3.95 o 
   5  11   8      331.14      357.87     10.22 o 
   7  11   8        0.04       -3.52      3.82 o 
   9  11   8       43.93       44.01      5.77 o 
 -12  12   8       22.90       13.01      4.41 o 
 -10  12   8       37.14       39.65      5.36 o 
  -8  12   8        2.38        6.68      3.97 o 
  -6  12   8       36.46       36.27      4.61 o 
  -4  12   8       10.02        2.97      4.61 o 
  -2  12   8      149.24      146.68      7.57 o 
   0  12   8        2.61        0.11      3.33 o 
   2  12   8      232.12      262.13      9.09 o 
   4  12   8        3.26       -0.59      3.49 o 
 -27   1   9       47.41       48.79      9.22 o 
 -25   1   9       27.89       34.31      7.02 o 
 -23   1   9       89.69       75.74      8.15 o 
 -21   1   9      175.35      190.19     15.36 o 
 -19   1   9      182.22      172.38      8.07 o 
 -17   1   9        0.69        2.49      2.28 o 
 -15   1   9       94.16       91.84      4.06 o 
 -13   1   9      218.55      229.57      5.13 o 
 -11   1   9      695.60      734.47     10.02 o 
  -9   1   9      918.56      894.47     10.54 o 
  -7   1   9      896.40      965.57     11.16 o 
  -5   1   9      446.85      458.03      6.81 o 
  -3   1   9      779.05      867.64     10.33 o 
  -1   1   9      103.13      109.28      3.47 o 
   1   1   9      187.21      185.75      4.38 o 
   3   1   9     1791.47     1746.56     16.96 o 
   5   1   9      208.51      214.97      4.27 o 
   7   1   9      569.97      635.03      7.64 o 
   9   1   9      551.10      501.14      7.14 o 
  11   1   9      506.62      525.30      7.87 o 
  13   1   9       13.01       13.36      2.34 o 
  15   1   9      144.86      113.53      4.89 o 
  17   1   9      506.52      516.03      9.64 o 
  19   1   9      328.72      330.17      8.75 o 
 -28   2   9        3.40        5.68      6.21 o 
 -26   2   9        4.48        0.83      4.22 o 
 -24   2   9        0.00       -2.66      3.74 o 
 -22   2   9        2.98        2.41      4.79 o 
 -20   2   9        1.12        1.36      2.44 o 
 -18   2   9        7.93        6.08      2.49 o 
 -16   2   9        0.75        0.11      2.24 o 
 -14   2   9        0.01        1.30      2.10 o 
 -12   2   9       65.42       61.55      3.10 o 
 -10   2   9       44.01       37.75      2.81 o 
  -8   2   9        0.34       -0.26      1.97 o 
  -6   2   9      192.62      208.00      5.07 o 
  -4   2   9      181.88      179.05      4.32 o 
  -2   2   9      744.84      740.33      9.20 o 
   0   2   9       61.62       49.93      2.64 o 
   2   2   9      503.04      482.63      7.21 o 
   4   2   9      424.21      405.31      6.34 o 
   6   2   9     1227.09     1215.45     14.54 o 
   8   2   9      129.35      118.02      4.09 o 
  10   2   9      298.85      295.22      6.83 o 
  12   2   9        0.68        3.36      2.17 o 
  14   2   9      294.71      317.96      6.68 o 
  16   2   9       10.87        5.64      2.86 o 
  18   2   9       41.67       44.05      3.96 o 
  20   2   9      446.07      448.92     12.38 o 
 -27   3   9       10.76       10.91      5.65 o 
 -25   3   9        0.97        1.34      4.07 o 
 -23   3   9        0.18       -2.94      2.94 o 
 -21   3   9       20.47       20.36      3.30 o 
 -19   3   9       51.84       50.97      4.10 o 
 -17   3   9       53.90       46.27      3.45 o 
 -15   3   9       61.18       57.10      3.31 o 
 -13   3   9       41.81       38.74      2.93 o 
 -11   3   9        3.19        3.52      2.05 o 
  -9   3   9      139.32      144.93      4.48 o 
  -7   3   9        3.40        1.40      1.99 o 
  -5   3   9      133.97      128.42      4.23 o 
  -3   3   9       45.62       42.66      2.76 o 
  -1   3   9        3.40        3.04      1.89 o 
   1   3   9      860.58      819.94     12.02 o 
   3   3   9       47.82       39.95      2.83 o 
   5   3   9       18.30       20.64      2.56 o 
   7   3   9       14.86       17.73      2.52 o 
   9   3   9      157.48      174.16      5.36 o 
  11   3   9      112.54      122.02      4.49 o 
  13   3   9       56.25       45.31      3.51 o 
  15   3   9       39.41       42.56      3.53 o 
  17   3   9        0.00       -2.87      2.87 o 
  19   3   9        2.94        9.16      3.29 o 
 -26   4   9        0.00       -4.54      4.54 o 
 -24   4   9        3.09        5.43      3.36 o 
 -22   4   9       63.11       57.74      4.58 o 
 -20   4   9       17.20       20.09      3.27 o 
 -18   4   9       21.07       17.97      2.91 o 
 -16   4   9        0.66        1.10      2.82 o 
 -14   4   9        0.01        2.63      2.21 o 
 -12   4   9       50.49       55.13      3.07 o 
 -10   4   9       54.49       69.98      3.39 o 
  -8   4   9       30.66       25.81      2.59 o 
  -6   4   9       29.94       28.81      3.12 o 
  -4   4   9      881.98      912.77     16.35 o 
  -2   4   9        7.49        6.23      2.54 o 
   0   4   9      272.20      264.41      6.45 o 
   2   4   9      118.55      111.41      5.10 o 
   4   4   9      609.41      568.55      9.66 o 
   6   4   9      254.79      244.96      6.33 o 
   8   4   9        1.57       -2.24      2.39 o 
  10   4   9      192.05      173.79      5.53 o 
  12   4   9      132.88      134.39      5.70 o 
  14   4   9        5.87        1.86      3.21 o 
  16   4   9      277.46      286.01      8.42 o 
  18   4   9        5.54       -1.13      3.27 o 
 -25   5   9       11.75        9.06      5.20 o 
 -23   5   9       13.05       18.22      3.75 o 
 -21   5   9      243.94      251.65      8.01 o 
 -19   5   9       59.17       50.24      4.30 o 
 -17   5   9       24.41       15.57      2.97 o 
 -15   5   9       77.74       81.60      4.04 o 
 -13   5   9      284.72      294.90      7.07 o 
 -11   5   9      413.27      441.25      7.95 o 
  -9   5   9      384.49      445.68      8.44 o 
  -7   5   9      305.56      340.81      7.47 o 
  -5   5   9     2596.04     2627.59     29.62 o 
  -3   5   9      253.10      262.63      6.57 o 
  -1   5   9      103.30      117.29      4.87 o 
   1   5   9      400.57      416.77      8.13 o 
   3   5   9      407.26      448.95      8.55 o 
   5   5   9      122.61      126.97      5.00 o 
   7   5   9      137.16      141.75      5.85 o 
   9   5   9      113.21      106.71      4.74 o 
  11   5   9      729.25      778.56     12.14 o 
  13   5   9       82.68       86.25      4.92 o 
  15   5   9      626.98      632.97     11.75 o 
  17   5   9       15.24       12.74      4.01 o 
 -24   6   9        3.63        3.47      4.64 o 
 -22   6   9       18.57       13.25      4.35 o 
 -20   6   9        9.50        9.42      3.96 o 
 -18   6   9        0.29       -1.01      3.12 o 
 -16   6   9        1.60       -1.40      2.69 o 
 -14   6   9        0.02       -1.31      2.73 o 
 -12   6   9      151.95      125.57      5.64 o 
 -10   6   9        9.32        9.06      2.83 o 
  -8   6   9      255.25      242.56      6.37 o 
  -6   6   9      776.87      762.56     11.78 o 
  -4   6   9       16.55       20.74      2.98 o 
  -2   6   9        0.15       -0.32      2.33 o 
   0   6   9       32.40       23.87      2.99 o 
   2   6   9       67.77       59.62      3.78 o 
   4   6   9        2.69       -1.13      2.44 o 
   6   6   9      622.40      640.58     10.70 o 
   8   6   9      124.78      134.33      6.14 o 
  10   6   9        1.34       -2.66      2.66 o 
  12   6   9       53.36       52.55      4.33 o 
  14   6   9       90.13       76.85      4.86 o 
  16   6   9        0.33       -2.88      2.88 o 
 -23   7   9        5.45        3.77      3.98 o 
 -21   7   9       10.04        6.68      4.09 o 
 -19   7   9        0.98        1.32      3.58 o 
 -17   7   9       15.22       14.47      3.28 o 
 -15   7   9       26.50       36.75      3.97 o 
 -13   7   9      125.11      109.03      5.47 o 
 -11   7   9       97.32       85.08      5.22 o 
  -9   7   9      176.29      179.98      6.20 o 
  -7   7   9      302.12      294.63      7.70 o 
  -5   7   9      257.08      272.15      7.48 o 
  -3   7   9      611.21      648.50     10.83 o 
  -1   7   9      821.94      790.00     12.27 o 
   1   7   9      612.12      582.35     10.21 o 
   3   7   9       28.18       31.34      3.32 o 
   5   7   9      717.87      713.65     11.58 o 
   7   7   9      493.55      500.25     11.51 o 
   9   7   9      704.49      704.91     13.02 o 
  11   7   9      162.66      154.60      7.33 o 
  13   7   9      355.48      406.17     10.73 o 
  15   7   9      417.71      458.37     11.42 o 
 -22   8   9       35.53       42.66      9.59 o 
 -20   8   9       43.07       37.00      5.22 o 
 -18   8   9        0.36       -3.12      3.73 o 
 -16   8   9       45.61       42.76      4.15 o 
 -14   8   9      172.68      169.63      6.56 o 
 -12   8   9      173.68      178.19      6.62 o 
 -10   8   9        0.03       -2.87      2.87 o 
  -8   8   9        0.89       -2.60      2.60 o 
  -6   8   9       75.41       56.29      4.22 o 
  -4   8   9        5.89        2.03      2.80 o 
  -2   8   9        5.49        4.33      4.22 o 
   0   8   9       86.69       85.78      5.65 o 
   2   8   9        0.00       -0.51      2.92 o 
   4   8   9      231.42      218.37      7.37 o 
   6   8   9      129.69      126.07      6.13 o 
   8   8   9       69.60       75.31      5.15 o 
  10   8   9      155.57      151.59      7.25 o 
  12   8   9       38.61       29.94      4.53 o 
 -19   9   9        1.55        1.07      4.05 o 
 -17   9   9       72.81       71.01      5.47 o 
 -15   9   9       40.11       26.64      3.85 o 
 -13   9   9        9.93       13.60      3.44 o 
 -11   9   9       10.56       10.02      3.45 o 
  -9   9   9       12.47       10.96      3.53 o 
  -7   9   9       20.59       14.40      3.25 o 
  -5   9   9       46.20       47.98      4.18 o 
  -3   9   9       82.94       71.44      5.48 o 
  -1   9   9        6.74        7.74      3.56 o 
   1   9   9        0.03       -0.85      3.29 o 
   3   9   9       43.48       76.42      5.70 o 
   5   9   9      189.37      201.21      7.17 o 
   7   9   9        0.30       -1.94      3.03 o 
   9   9   9       26.87       25.72      4.43 o 
  11   9   9        0.35        6.02      3.80 o 
 -16  10   9       31.37       28.56      4.53 o 
 -14  10   9       27.02       24.14      3.89 o 
 -12  10   9       23.62       24.25      3.99 o 
 -10  10   9       13.14       13.74      3.66 o 
  -8  10   9       25.39       17.83      3.33 o 
  -6  10   9        0.46       -0.99      3.18 o 
  -4  10   9        0.62       -4.05      4.05 o 
  -2  10   9       11.86       13.24      4.46 o 
   0  10   9       67.60       58.70      5.23 o 
   2  10   9        0.32        4.42      3.70 o 
   4  10   9      249.40      218.63      8.49 o 
   6  10   9        0.73       -0.67      3.62 o 
   8  10   9       28.59       18.31      4.29 o 
 -11  11   9        2.66        0.08      3.34 o 
  -9  11   9       15.67       14.98      4.32 o 
  -7  11   9       54.57       56.53      5.20 o 
  -5  11   9       34.73       39.37      4.79 o 
  -3  11   9      189.30      195.84      8.13 o 
  -1  11   9        0.40       -1.69      3.36 o 
   1  11   9       19.69       13.54      4.62 o 
   3  11   9        8.16       15.09      4.24 o 
 -26   0  10        4.20       -0.22      8.21 o 
 -24   0  10        7.90       11.90      8.83 o 
 -22   0  10        2.68       -6.70      6.70 o 
 -20   0  10       46.85       33.26      6.82 o 
 -18   0  10       26.07       33.94      6.69 o 
 -16   0  10      387.38      342.34     14.05 o 
 -14   0  10       28.93       26.57      5.91 o 
 -12   0  10        0.03       -2.46      2.72 o 
 -10   0  10       65.16       74.53      4.74 o 
  -8   0  10        5.19        4.48      2.99 o 
  -6   0  10        5.91        5.83      3.13 o 
  -4   0  10      813.96      939.35     16.79 o 
  -2   0  10      255.46      234.66      7.68 o 
   0   0  10      804.35      887.55     14.62 o 
   2   0  10      922.48      894.12     14.68 o 
   4   0  10      390.19      407.64      9.02 o 
   6   0  10      206.16      184.76      6.23 o 
   8   0  10      261.16      227.14      6.12 o 
  10   0  10     1428.13     1466.98     21.90 o 
  12   0  10     1084.51     1060.08     17.49 o 
  14   0  10      476.97      461.88     14.28 o 
  16   0  10      267.53      259.11     11.16 o 
 -25   1  10       22.32       32.15      6.87 o 
 -23   1  10        0.31        7.18      5.62 o 
 -21   1  10        0.20       -1.76      3.58 o 
 -19   1  10       30.37       25.53      4.40 o 
 -17   1  10       62.81       62.76      5.28 o 
 -15   1  10        0.45       -2.56      2.56 o 
 -13   1  10       26.98       27.15      2.91 o 
 -11   1  10      165.95      154.78      5.09 o 
  -9   1  10       46.84       57.73      3.32 o 
  -7   1  10       54.38       47.76      2.78 o 
  -5   1  10       58.36       67.31      3.12 o 
  -3   1  10      172.19      173.32      4.52 o 
  -1   1  10       79.07       78.11      3.32 o 
   1   1  10      251.52      248.29      4.93 o 
   3   1  10       24.89       16.75      2.15 o 
   5   1  10      110.28      119.49      3.71 o 
   7   1  10      104.57       89.31      3.93 o 
   9   1  10       29.07       28.63      2.71 o 
  11   1  10      381.44      376.81      6.93 o 
  13   1  10        0.01        2.64      2.87 o 
  15   1  10      121.77      116.63      5.23 o 
  17   1  10        1.52       -3.39      3.39 o 
 -24   2  10        9.03        7.48      5.90 o 
 -22   2  10        0.84       -4.32      4.32 o 
 -20   2  10       23.19       26.46      4.40 o 
 -18   2  10       55.54       58.39      4.54 o 
 -16   2  10       87.90       72.84      4.07 o 
 -14   2  10       45.44       49.54      3.45 o 
 -12   2  10        0.07       -2.31      2.31 o 
 -10   2  10        1.84       -1.45      2.20 o 
  -8   2  10        0.48        0.50      2.63 o 
  -6   2  10       55.56       50.66      3.23 o 
  -4   2  10       58.19       58.52      3.31 o 
  -2   2  10       28.10       28.45      2.40 o 
   0   2  10       76.28       79.58      3.23 o 
   2   2  10       11.77        9.19      2.40 o 
   4   2  10        0.16       -1.02      2.23 o 
   6   2  10       19.04       12.27      2.53 o 
   8   2  10       23.94       17.11      2.70 o 
  10   2  10       17.35       11.36      2.75 o 
  12   2  10       19.97       23.25      3.43 o 
  14   2  10      261.84      276.85      7.38 o 
  16   2  10      218.01      227.29      7.42 o 
 -25   3  10       11.05       13.29      5.15 o 
 -23   3  10       22.43       24.49      4.86 o 
 -21   3  10       40.89       42.50      4.05 o 
 -19   3  10       56.25       55.80      3.88 o 
 -17   3  10      146.18      141.02      5.39 o 
 -15   3  10      280.81      289.42      6.55 o 
 -13   3  10      433.34      415.94      8.06 o 
 -11   3  10      342.54      319.64      6.59 o 
  -9   3  10      637.70      695.00     10.14 o 
  -7   3  10      497.08      494.94      8.22 o 
  -5   3  10       38.25       33.43      2.87 o 
  -3   3  10      298.26      323.47      7.22 o 
  -1   3  10       20.37       17.20      2.88 o 
   1   3  10      139.80      155.63      5.43 o 
   3   3  10      392.04      367.83      7.81 o 
   5   3  10      924.38      881.71     13.07 o 
   7   3  10      260.58      257.34      6.02 o 
   9   3  10       24.59       21.42      2.94 o 
  11   3  10      559.76      568.18      9.25 o 
  13   3  10       72.40       78.71      4.33 o 
  15   3  10       19.53       15.52      4.16 o 
 -24   4  10        0.32       -1.32      4.14 o 
 -22   4  10        0.16       -2.03      2.99 o 
 -20   4  10        0.82        3.86      3.02 o 
 -18   4  10       18.59       23.28      3.21 o 
 -16   4  10       29.46       38.66      3.50 o 
 -14   4  10       29.20       23.59      2.94 o 
 -12   4  10       81.38       79.38      4.08 o 
 -10   4  10       27.75       28.29      2.87 o 
  -8   4  10      109.83      106.68      4.88 o 
  -6   4  10      487.57      475.89      8.99 o 
  -4   4  10      209.12      169.59      5.72 o 
  -2   4  10       80.37       60.33      3.95 o 
   0   4  10       16.70       12.09      2.85 o 
   2   4  10       91.95       89.44      4.53 o 
   4   4  10        0.02       -0.82      2.56 o 
   6   4  10       59.91       62.89      4.04 o 
   8   4  10       89.08       96.47      4.74 o 
  10   4  10       70.15       67.46      4.36 o 
  12   4  10        7.42       -0.84      3.09 o 
  14   4  10       27.50       32.19      3.95 o 
 -23   5  10        0.04       -3.95      3.99 o 
 -21   5  10        8.18        2.87      4.16 o 
 -19   5  10        3.95       -3.18      5.20 o 
 -17   5  10       27.78       28.66      3.83 o 
 -15   5  10        2.32        2.63      2.82 o 
 -13   5  10       46.85       49.57      4.16 o 
 -11   5  10       39.49       37.49      3.89 o 
  -9   5  10      123.85      114.79      5.09 o 
  -7   5  10      188.80      215.25      6.38 o 
  -5   5  10      122.92      124.32      5.13 o 
  -3   5  10       73.92       62.50      4.11 o 
  -1   5  10      258.85      255.55      6.77 o 
   1   5  10       70.29       67.92      4.30 o 
   3   5  10       70.49       69.39      4.29 o 
   5   5  10      112.36      103.06      4.93 o 
   7   5  10      177.94      172.42      6.07 o 
   9   5  10      748.45      740.98     14.79 o 
  11   5  10       95.94      105.94      5.51 o 
  13   5  10       64.95       56.78      4.55 o 
 -22   6  10        0.61        2.81      7.04 o 
 -20   6  10        9.55        7.69      4.20 o 
 -18   6  10       34.12       41.12      4.72 o 
 -16   6  10        6.41       -0.63      3.07 o 
 -14   6  10       65.42       78.71      4.98 o 
 -12   6  10      129.03      143.71      6.75 o 
 -10   6  10      116.91      123.03      5.26 o 
  -8   6  10      603.77      640.69     10.98 o 
  -6   6  10      253.87      260.71      6.99 o 
  -4   6  10        1.39        5.14      2.84 o 
  -2   6  10      175.94      167.82      5.94 o 
   0   6  10      592.30      607.23     10.68 o 
   2   6  10      282.50      271.80      7.20 o 
   4   6  10      279.49      266.54      7.20 o 
   6   6  10      264.33      260.18      7.15 o 
   8   6  10      771.91      750.89     12.35 o 
  10   6  10        8.29        3.06      3.28 o 
  12   6  10        1.09       -2.85      2.99 o 
 -19   7  10       33.08       18.26      4.77 o 
 -17   7  10        0.50       -2.76      3.70 o 
 -15   7  10       43.93       40.29      4.19 o 
 -13   7  10      121.45       91.29      5.72 o 
 -11   7  10       17.08       13.95      3.64 o 
  -9   7  10        0.50       -2.85      2.85 o 
  -7   7  10       15.34       16.88      3.37 o 
  -5   7  10       70.24       68.39      4.32 o 
  -3   7  10       28.90       35.33      3.60 o 
  -1   7  10       54.31       51.94      4.00 o 
   1   7  10       26.29       39.13      4.08 o 
   3   7  10        3.23       -2.76      2.76 o 
   5   7  10      361.45      363.52      8.45 o 
   7   7  10      148.72      158.71      6.19 o 
   9   7  10        1.48        3.00      2.95 o 
  11   7  10      145.00      165.70      6.85 o 
 -18   8  10        0.60       -2.85      4.92 o 
 -16   8  10        3.68        8.56      3.46 o 
 -14   8  10       22.71       17.52      4.01 o 
 -12   8  10        5.41       11.45      4.41 o 
 -10   8  10       17.65       16.05      3.75 o 
  -8   8  10        1.13       -1.92      2.83 o 
  -6   8  10       27.25       29.13      4.35 o 
  -4   8  10        7.12        6.58      3.12 o 
  -2   8  10       35.69       31.71      3.59 o 
   0   8  10       28.66       23.92      3.38 o 
   2   8  10      131.40      132.31      5.66 o 
   4   8  10        8.08        1.85      3.05 o 
   6   8  10       14.12       18.22      3.94 o 
   8   8  10       64.45       64.95      5.05 o 
 -13   9  10      162.53      164.08      7.35 o 
 -11   9  10      175.69      171.44      7.39 o 
  -9   9  10       66.52       59.99      5.27 o 
  -7   9  10       22.39       31.39      4.00 o 
  -5   9  10      140.52      135.80      6.32 o 
  -3   9  10       15.40       14.48      3.52 o 
  -1   9  10       88.82       93.23      5.50 o 
   1   9  10      353.22      380.37     10.89 o 
   3   9  10       78.00       73.82      5.30 o 
   5   9  10      219.36      185.83      7.39 o 
  -8  10  10        7.16        8.52      3.58 o 
  -6  10  10        0.00       -3.01      3.01 o 
  -4  10  10       19.70       34.38      4.87 o 
  -2  10  10       37.94       31.93      4.78 o 
 -21   1  11        4.27        0.71      3.89 o 
 -19   1  11       39.09       27.43      5.33 o 
 -17   1  11       68.47       59.36      5.49 o 
 -15   1  11      111.13       82.65      6.05 o 
 -13   1  11       61.07       59.09      3.99 o 
 -11   1  11        1.42       -2.40      2.40 o 
  -9   1  11        1.22        1.43      2.47 o 
  -7   1  11       20.92       25.25      2.99 o 
  -5   1  11        6.98        6.70      2.62 o 
  -3   1  11      189.02      189.28      4.73 o 
  -1   1  11        0.20       -1.97      1.97 o 
   1   1  11       17.68       19.20      2.79 o 
   3   1  11       18.37        7.74      2.24 o 
   5   1  11        0.02       -2.84      2.84 o 
   7   1  11      110.87      108.81      4.53 o 
   9   1  11        0.73       -2.12      2.51 o 
  11   1  11       66.30       77.64      4.31 o 
 -22   2  11        9.03       12.37      4.97 o 
 -20   2  11       24.27       32.86      4.92 o 
 -18   2  11       40.36       36.81      7.52 o 
 -16   2  11       16.65       17.45      3.50 o 
 -14   2  11       25.57       31.47      3.76 o 
 -12   2  11        1.52       -0.81      3.13 o 
 -10   2  11        5.24       -0.89      2.48 o 
  -8   2  11        4.95       -1.53      2.30 o 
  -6   2  11      111.84      131.71      4.77 o 
  -4   2  11      452.92      446.68      7.96 o 
  -2   2  11      672.33      715.66     10.47 o 
   0   2  11      621.80      632.62     10.80 o 
   2   2  11       29.32       36.28      3.95 o 
   4   2  11      610.12      621.46      9.71 o 
   6   2  11      340.98      341.55      7.12 o 
   8   2  11      335.87      375.06      7.56 o 
  10   2  11        5.80        7.30      2.74 o 
  12   2  11       95.48       90.02      4.69 o 
 -21   3  11       14.31       20.71      5.13 o 
 -19   3  11        5.88        3.51      4.54 o 
 -17   3  11        2.41        0.49      3.19 o 
 -15   3  11        5.87        2.68      2.94 o 
 -13   3  11       10.37        8.79      2.99 o 
 -11   3  11       23.61       16.62      2.83 o 
  -9   3  11        0.26        0.21      2.39 o 
  -7   3  11        5.52        7.50      2.49 o 
  -5   3  11      152.29      133.74      5.43 o 
  -3   3  11       10.31        3.08      3.44 o 
  -1   3  11        7.03        1.33      2.80 o 
   1   3  11       25.13       16.77      3.79 o 
   3   3  11      125.64      133.00      5.53 o 
   5   3  11       95.12       95.23      4.91 o 
   7   3  11        3.49       -2.20      2.87 o 
   9   3  11       62.12       60.03      4.20 o 
  11   3  11        9.86       18.40      3.58 o 
 -20   4  11        6.36       13.33      3.37 o 
 -18   4  11       59.47       68.43      4.33 o 
 -16   4  11      117.31      141.79      6.28 o 
 -14   4  11       26.86       36.66      3.96 o 
 -12   4  11       75.39       86.52      5.16 o 
 -10   4  11      468.96      483.26      9.49 o 
  -8   4  11       25.22       25.20      3.45 o 
  -6   4  11        4.29        4.69      2.94 o 
  -4   4  11      410.81      397.30      8.54 o 
  -2   4  11      731.05      725.97     12.03 o 
   0   4  11      348.26      343.07      7.95 o 
   2   4  11      173.13      156.86      5.94 o 
   4   4  11      461.94      456.84      9.33 o 
   6   4  11      227.89      225.28      6.84 o 
   8   4  11        0.17       -2.81      2.81 o 
  10   4  11        8.39        2.90      3.15 o 
 -19   5  11       34.58       33.75      4.60 o 
 -17   5  11        1.31        2.44      3.68 o 
 -15   5  11      150.90      159.75      6.70 o 
 -13   5  11       82.82       94.11      5.36 o 
 -11   5  11      447.96      407.23      9.61 o 
  -9   5  11        5.07       -0.65      2.89 o 
  -7   5  11        9.99        9.18      3.09 o 
  -5   5  11       43.15       37.93      3.76 o 
  -3   5  11       37.14       39.93      3.89 o 
  -1   5  11        0.29       -2.60      2.81 o 
   1   5  11        6.76        2.34      2.95 o 
   3   5  11       21.42       15.43      3.36 o 
   5   5  11      120.03      124.71      5.57 o 
   7   5  11        5.53        2.90      2.96 o 
   9   5  11       55.89       62.64      4.46 o 
 -16   6  11        0.04        4.17      4.30 o 
 -14   6  11      156.75      162.72      8.03 o 
 -12   6  11      148.61      143.99      6.69 o 
 -10   6  11        4.36        6.37      3.39 o 
  -8   6  11        5.11        5.01      3.09 o 
  -6   6  11       18.30        7.04      3.29 o 
  -4   6  11        0.25        0.64      2.91 o 
  -2   6  11       22.68       30.54      3.65 o 
   0   6  11       96.47      106.74      5.32 o 
   2   6  11      122.15      126.84      5.64 o 
   4   6  11        4.05        3.64      3.08 o 
   6   6  11        3.47       -1.16      2.94 o 
 -13   7  11       11.24        6.62      3.71 o 
 -11   7  11       35.33       32.78      4.54 o 
  -9   7  11       75.37       71.50      4.96 o 
  -7   7  11       49.72       33.98      3.81 o 
  -5   7  11       11.87       11.33      3.26 o 
  -3   7  11        0.00       -0.44      2.99 o 
  -1   7  11       89.67       83.94      4.95 o 
   1   7  11       33.24       25.63      3.79 o 
   3   7  11      111.88      106.21      5.43 o 
 -10   8  11       22.35       25.12      6.42 o 
  -8   8  11       31.13       29.70      4.51 o 
  -6   8  11       87.85       87.85      5.49 o 
  -4   8  11       63.12       80.06      4.98 o 
  -2   8  11      273.77      286.50      7.89 o 
   0   8  11      104.26       94.31      8.74 o 
 -16   0  12       15.70       14.07      6.27 o 
 -14   0  12        0.23       -5.11      5.11 o 
 -12   0  12       42.45       51.75     12.99 o 
 -10   0  12      418.70      442.70     13.84 o 
  -8   0  12      181.75      188.73      9.57 o 
  -6   0  12      288.76      319.39     11.78 o 
  -4   0  12      408.73      403.93     10.45 o 
  -2   0  12      180.20      198.24      6.67 o 
   0   0  12      108.05      107.77      5.24 o 
   2   0  12      251.21      241.60      7.35 o 
   4   0  12      844.15      861.79     20.21 o 
   6   0  12      505.79      534.04     15.49 o 
 -17   1  12       13.27        8.85      4.13 o 
 -15   1  12        0.01       -3.53      3.53 o 
 -13   1  12        1.91        3.51      3.87 o 
 -11   1  12       41.28       49.14      4.39 o 
  -9   1  12      104.33      110.06      4.91 o 
  -7   1  12       23.92       26.88      3.34 o 
  -5   1  12       22.90       16.91      3.07 o 
  -3   1  12        3.52        2.44      2.63 o 
  -1   1  12        4.72        2.82      2.63 o 
   1   1  12        0.36       -2.97      3.02 o 
   3   1  12       36.04       39.22      3.64 o 
   5   1  12       56.67       56.24      4.00 o 
 -16   2  12        0.33       -2.03      4.47 o 
 -14   2  12        1.67       -0.15      3.83 o 
 -12   2  12       24.85       20.35      3.39 o 
 -10   2  12       30.69       26.62      3.37 o 
  -8   2  12       33.58       41.93      4.70 o 
  -6   2  12       44.76       43.94      3.63 o 
  -4   2  12        4.52        2.87      3.13 o 
  -2   2  12       14.89       13.60      3.52 o 
   0   2  12       24.10       17.83      3.64 o 
   2   2  12       12.72        7.05      3.27 o 
   4   2  12        0.12        0.52      3.04 o 
 -15   3  12       18.37       16.73      3.64 o 
 -13   3  12        0.08       -0.33      2.94 o 
 -11   3  12       43.41       39.50      4.37 o 
  -9   3  12       37.24       48.65      4.32 o 
  -7   3  12      162.60      170.81      6.51 o 
  -5   3  12       33.16       29.84      3.63 o 
  -3   3  12        7.79       10.05      3.25 o 
  -1   3  12        0.06       -3.15      3.15 o 
   1   3  12       33.99       34.70      3.86 o 
   3   3  12       26.33       17.94      3.50 o 
 -14   4  12        0.07       -6.15      6.15 o 
 -12   4  12       87.96       79.37      5.11 o 
 -10   4  12        9.07        2.94      3.35 o 
  -8   4  12       41.93       34.71      3.84 o 
  -6   4  12        0.30        1.21      2.91 o 
  -4   4  12       10.59       11.99      3.25 o 
  -2   4  12        4.95        3.00      2.99 o 
   0   4  12       90.23       92.44      5.07 o 
   2   4  12      132.26      158.21      6.25 o 
 -11   5  12        0.02       -1.77      4.43 o 
  -9   5  12        0.63       -3.16      3.25 o 
  -7   5  12       29.30       23.96      3.69 o 
  -5   5  12        1.10       -2.91      2.91 o 
  -3   5  12        0.03       -1.16      2.97 o 
  -1   5  12       11.85        3.70      3.14 o 
                                                 
